# Supplementary material for: Single-Crystal-to-Single-Crystal Cluster Transformation in a Microporous Molybdoarsenate(V)-Metalorganic Framework
Source: Inorg Chem. 2021 Sep 21;60(19):14913–23. doi: 10.1021/acs.inorgchem.1c02276 (PMC8493549; doi:10.1021/acs.inorgchem.1c02276)
Supplement: Supplementary file 2 — ic1c02276_si_002.cif [file ic1c02276_si_002.cif]

#\#CIF_1.1
 
#  CIF produced by WinGX routine CIF_UPDATE
#  Created on 2021-05-04 at 13:38:13
#  Using CIFtbx version 3.0.4  1 Sep 2006
 
#  Dictionary name : cif_core.dic
#  Dictionary vers : 2.4.3
#  Request file    : c:\wingx\files\archive.reqdat
#  CIF files read  : a20170272_cu1trasdes a20170272_cu1trasdes
 
#------------------ SECTION 1. GLOBAL INFORMATION ---------------------------#
 
data_global
 
#------------------ AUDIT DETAILS -------------------------------------------#
 
_audit_creation_date            2021-05-04
_audit_creation_method          'WinGX routine CIF_UPDATE'
_audit_conform_dict_name        cif_core.dic
_audit_conform_dict_version     2.4
_audit_conform_dict_location    ftp://ftp.iucr.org/pub/cif_core.dic
_audit_update_record            
;
?

2021-05-04 # Formatted by publCIF
;

 
#==============================================================================
#
# SUBMISSION DETAILS
# Name and address of author for correspondence
 
_publ_contact_author_name       'Be\~nat, Artetxe'
_publ_contact_author_address
;
Departamento de Qu\'imica Inorg\'anica
Facultad de Ciencia y Tecnolog\'ia
Universidad de Pa\'is Vasco, UPV/EHU
P.O. Box 644, E-48080 Bilbao, Spain  
; 
_publ_contact_author_email       'benat.artetxe@ehu.eus'
_publ_contact_author_fax             '0034 934 144 979'
_publ_contact_author_phone           '0034 946 015 992'
  
_publ_contact_letter
;
 Submission dated :2021-05-05
 
Please consider this CIF for submission to the Cambridge Crystallographic
Data Centre. I certify that all authors have seen and approved of this
submission, that all have made significant scientific contributions to the
work reported, and that all share responsibility and accountability for
the results.
 
This CIF is submitted as part of a journal submission
Inorganic Chemistry
 
Dr Be\~nat, Artetxe
;
 
 
#==============================================================================
#
# TITLE AND AUTHOR LIST
 
_publ_section_title
;
Single-Crystal-to-Single-Crystal Cluster Transformation in a Microporous
Arsenomolybdate-Metalorganic Framework
;

loop_
 _publ_author_name
 _publ_author_address

'Dissem, Nour'
;
Laboratoire de Mat\'eriaux, Cristallochimie et Thermodynamique Appliqu\'ee
Facult\'e des Sciences de Tunis
Universit\'e de Tunis El Manar
Tunis, Tunisia
;
'Artetxe, Be\~nat'
;
Departamento de Qu\'imica Inorg\'anica
Facultad de Ciencia y Tecnolog\'ia
Universidad de Pa\'is Vasco UPV/EHU
P.O. Box 644, E-48080 Bilbao, Spain 
;
'San Felices, Leire'
;
Departamento de Qu\'imica Inorg\'anica
Facultad de Ciencia y Tecnolog\'ia
Universidad de Pa\'is Vasco UPV/EHU
P.O. Box 644, E-48080 Bilbao, Spain   
;
'Beobide, Garikoitz'
;
Departamento de Qu\'imica Inorg\'anica
Facultad de Ciencia y Tecnolog\'ia
Universidad de Pa\'is Vasco UPV/EHU
P.O. Box 644, E-48080 Bilbao, Spain 
;
'Castillo, Oscar'
;
Departamento de Qu\'imica Inorg\'anica
Facultad de Ciencia y Tecnolog\'ia
Universidad de Pa\'is Vasco UPV/EHU
P.O. Box 644, E-48080 Bilbao, Spain 
;
'Ruiz-Bilbao, Estibaliz'
;
Departamento de Qu\'imica Inorg\'anica
Facultad de Ciencia y Tecnolog\'ia
Universidad de Pa\'is Vasco UPV/EHU
P.O. Box 644, E-48080 Bilbao, Spain 
;
'Lezama, Luis'
;
Departamento de Qu\'imica Inorg\'anica
Facultad de Ciencia y Tecnolog\'ia
Universidad de Pa\'is Vasco UPV/EHU
P.O. Box 644, E-48080 Bilbao, Spain
;
'Vivanco, Maria dM.'
;
Cancer Heterogeneity Lab
Center for Cooperative Research in Biosciences (CIC bioGUNE)
Basque Research and Technology Alliance (BRTA)
Bizkaia Technology Park, 48160 Derio, Spain
;
'Haddad, Amor'
;
Laboratoire de Mat\'eriaux et Cristallochimie
Institut Sup\'erieur des Sciences Appliqu\'ees et Technologie
Mahdia, Tunisia
;
'Guti\'errez-Zorrilla, Juan M.'
;
Departamento de Qu\'imica Inorg\'anica
Facultad de Ciencia y Tecnolog\'ia
Universidad de Pa\'is Vasco UPV/EHU
P.O. Box 644, E-48080 Bilbao, Spain
;
 
#------------------  SECTION 2. COMPOUND(S) DETAILS -------------------------#
 
data_a20170272_cu1trasdes

_iucr_refine_instructions_details
;
TITL
    a20170272_cu1trasdes.res
    created by SHELXL-2018/3 at 13:32:49 on 04-May-2021
CELL 0.71073 8.669835 12.186979 12.926986 92.4403 101.7499 105.5288
ZERR 1 0.002238 0.00357 0.002271 0.0187 0.0191 0.0243
LATT 1
SFAC C H As Cu Mo N O
UNIT 20 62 2 2 6 8 32
ISOR 0.01 0.02 O13X
DFIX 0.84 0.002 H1X O1X
DANG 2.25 0.002 H1X As1

L.S. 4
PLAN 10
TEMP -173
CONF
FREE C6A C5A
MORE -1
BOND $H
fmap 2
acta
OMIT -2 51
OMIT -5 5 2
OMIT -4 4 1
REM <olex2.extras>
REM <HklSrc "%.\\a20170272_Cu1trasdes.hkl">
REM </olex2.extras>

WGHT    0.165700
FVAR       0.57794
MO1   5    0.126907   -0.058632    0.738803    11.00000    0.03670    0.07378 =
         0.04871    0.01090    0.00585    0.02815
MO2   5    0.300684    0.190245    0.666630    11.00000    0.03873    0.06897 =
         0.05317    0.00707    0.00354    0.02757
MO3   5    0.178304    0.244936    0.422255    11.00000    0.04199    0.06221 =
         0.05820    0.01280    0.01271    0.03162
AS1   3    0.134136   -0.056113    0.459162    11.00000    0.03685    0.05468 =
         0.04773    0.01017    0.00834    0.02911
CU1B  4    0.000000    0.000000    1.000000    10.50000    0.05009    0.08050 =
         0.05830    0.01153    0.00665    0.04076
O1A   7    0.018974   -0.084917    0.835915    11.00000    0.03510    0.05612 =
         0.10670    0.04232   -0.00523    0.00861
O1B   7    0.319362   -0.068632    0.793077    11.00000    0.02161    0.06118 =
         0.08906    0.03816    0.01401    0.02267
O1X   7    0.269637   -0.113663    0.417017    11.00000    0.03373    0.09263 =
         0.08830    0.02828    0.01099    0.04576
H1X   2    0.354997   -0.073512    0.401152    11.00000    0.16785
O2A   7    0.308947    0.331563    0.712113    11.00000    0.04903    0.08184 =
         0.07364    0.01559    0.01197    0.04826
O2B   7    0.490286    0.176381    0.729674    11.00000    0.01696    0.07886 =
         0.05613    0.00981   -0.00119    0.01648
O3A   7    0.180564    0.378187    0.471112    11.00000    0.04283    0.05314 =
         0.09032    0.00808    0.01104    0.00276
O11   7    0.044266   -0.203030    0.657054    11.00000    0.03134    0.06466 =
         0.04228   -0.00557   -0.00994    0.02859
O12   7    0.166890    0.100629    0.746916    11.00000    0.10877    0.03079 =
         0.07888    0.00855   -0.01085    0.04269
O12X  7    0.206149   -0.005161    0.585911    11.00000    0.04059    0.07430 =
         0.04544    0.02467    0.00298    0.03210
O3B   7    0.288461    0.271540    0.329730    11.00000    0.01634    0.09582 =
         0.10392    0.03091    0.01819    0.02245
O13X  7    0.107948    0.045256    0.383951    11.00000    0.03042    0.05249 =
         0.04827   -0.00237   -0.00106    0.00696
O23   7    0.345127    0.218411    0.528774    11.00000    0.05136    0.07467 =
         0.06367    0.00562   -0.00306    0.04135
O23X  7   -0.032175   -0.161741    0.449298    11.00000    0.05890    0.04019 =
         0.05827   -0.00061    0.02291    0.01427
N1B   6    0.093505    0.159609    0.960963    11.00000    0.05632
AFIX  13
H1B   2    0.105066    0.149802    0.885980    11.00000   -1.20000
AFIX   0
N4B   6    0.228533    0.006376    1.066725    11.00000    0.05274
AFIX  13
H4B   2    0.235131    0.025386    1.143812    11.00000   -1.20000
AFIX   0
C2B   1    0.261376    0.204212    1.026083    11.00000    0.09481
AFIX  23
H2BA  2    0.258658    0.238625    1.096220    11.00000   -1.20000
H2BB  2    0.327101    0.264216    0.990704    11.00000   -1.20000
AFIX   0
C3B   1    0.339232    0.105479    1.040421    11.00000    0.07200
AFIX  23
H3BA  2    0.370555    0.086196    0.973917    11.00000   -1.20000
H3BB  2    0.440258    0.129720    1.097609    11.00000   -1.20000
AFIX   0
C5B   1    0.283095   -0.091974    1.066095    11.00000    0.09115
AFIX  23
H5BA  2    0.394258   -0.073203    1.112917    11.00000   -1.20000
H5BB  2    0.293790   -0.110998    0.993146    11.00000   -1.20000
AFIX   0
C6B   1    0.178613   -0.196392    1.100284    11.00000    0.07514
AFIX  23
H6BA  2    0.175670   -0.179167    1.175276    11.00000   -1.20000
H6BB  2    0.233275   -0.257856    1.098145    11.00000   -1.20000
AFIX   0
C7B   1   -0.002295    0.243164    0.963160    11.00000    0.07436
AFIX  23
H7BA  2    0.051984    0.313290    0.933861    11.00000   -1.20000
H7BB  2   -0.002985    0.264590    1.037767    11.00000   -1.20000
AFIX   0

CU1A  4    0.000000   -0.500000    0.500000    10.50000    0.04432    0.05137 =
         0.06916    0.00562    0.01000    0.02398
N1A   6    0.153501   -0.469787    0.640688    11.00000    0.10105
AFIX  13
H1A   2    0.206195   -0.533588    0.644480    11.00000   -1.20000
AFIX   0
N4A   6    0.168978   -0.378337    0.458577    11.00000    0.05876
AFIX  13
H4A   2    0.132540   -0.307453    0.463618    11.00000   -1.20000
AFIX   0
C2A   1    0.286551   -0.365907    0.639922    11.00000    0.09214
AFIX  23
H2AA  2    0.253208   -0.298059    0.660698    11.00000   -1.20000
H2AB  2    0.385428   -0.367494    0.693272    11.00000   -1.20000
AFIX   0
C3A   1    0.326754   -0.355030    0.538449    11.00000    0.11787
AFIX  23
H3AA  2    0.386739   -0.410632    0.524281    11.00000   -1.20000
H3AB  2    0.396918   -0.276848    0.535773    11.00000   -1.20000
AFIX   0
C5A   1    0.191485   -0.391629    0.351597    11.00000    0.05637
AFIX  23
H5AA  2    0.274153   -0.321997    0.340604    11.00000   -1.20000
H5AB  2    0.238310   -0.456736    0.345711    11.00000   -1.20000
AFIX   0
C6A   1   -0.054502   -0.590158    0.729804    11.00000    0.07756
AFIX  23
H6AA  2   -0.002939   -0.652445    0.721926    11.00000   -1.20000
H6AB  2   -0.089926   -0.595061    0.798005    11.00000   -1.20000
AFIX   0
C7A   1    0.074759   -0.475502    0.735297    11.00000    0.06499
AFIX  23
H7AA  2    0.022642   -0.412654    0.737404    11.00000   -1.20000
H7AB  2    0.160471   -0.464804    0.801438    11.00000   -1.20000
AFIX   0

O1W   7    0.586329   -0.054697    0.693150    11.00000    0.09064
O2W   7    0.617078    0.528835    0.810710    10.25000    0.07682
O3W   7    0.508329    0.467173    0.891960    10.25000    0.08262
HKLF 4


REM
REM wR2 = 0.3997, GooF = S = 0.976, Restrained GooF = 0.976 for all data
REM R1 = 0.1318 for 1678 Fo > 4sig(Fo) and 0.2775 for all 4718 data
REM 238 parameters refined using 8 restraints

END  
     
WGHT      0.1657      0.0000 

REM Highest difference peak  2.377,  deepest hole -1.494,  1-sigma level  0.333
Q1    1   0.2983  0.1152  0.7220  11.00000  0.05    2.38
Q2    1   0.5000  0.0000  1.0000  10.50000  0.05    1.89
Q3    1   0.2037  0.3245  0.3760  11.00000  0.05    1.77
Q4    1   0.1241 -0.1319  0.8034  11.00000  0.05    1.62
Q5    1   0.1794  0.0247  0.6988  11.00000  0.05    1.58
Q6    1   0.0551 -0.4228  0.4539  11.00000  0.05    1.54
Q7    1   0.1500  0.1769  0.4897  11.00000  0.05    1.54
Q8    1   0.0583  0.1910  0.4378  11.00000  0.05    1.51
Q9    1   0.0619 -0.1402  0.7777  11.00000  0.05    1.41
Q10   1   0.4389  0.2222  0.6652  11.00000  0.05    1.41 
;
#
# h,k,l, Fc-squared, Fo-squared, sigma(Fo-squared), status flag
#
loop_
 _refln_index_h
 _refln_index_k
 _refln_index_l
 _refln_F_squared_calc
 _refln_F_squared_meas
 _refln_F_squared_sigma
 _refln_observed_status
   2   0   0      12455.82      19498.79       744.57 o
   3   0   0        509.43        991.74       353.64 o
   4   0   0        793.87        618.22       337.91 o
   5   0   0       1136.24       1124.84       355.93 o
   6   0   0       8171.34      14377.10      1372.89 o
   7   0   0       5893.18      10872.29      1356.87 o
   8   0   0         80.58       -288.46       523.46 o
   9   0   0          8.80        528.24       626.77 o
 -10   1   0        449.18        236.08       476.69 o
  -9   1   0        322.26        183.78       349.40 o
  -8   1   0       2121.32       3478.45       827.59 o
  -7   1   0       9433.30      13548.75      1424.02 o
  -6   1   0         71.11        -96.59       148.92 o
  -5   1   0       5181.39       7616.43       834.26 o
  -4   1   0       3491.36       4655.14       404.23 o
  -3   1   0      11649.22      14254.36       603.16 o
  -2   1   0       7292.47      12214.25       725.39 o
   1   1   0       1341.55       2835.89       494.80 o
   2   1   0        274.08        355.35       245.55 o
   3   1   0        261.60         36.13       101.97 o
   4   1   0       4421.78       4105.90       800.64 o
   5   1   0       1763.20       3235.79       612.57 o
   6   1   0        180.94        310.80       188.90 o
   7   1   0          4.28       -108.38       108.38 o
   8   1   0        374.77        655.19       547.09 o
   9   1   0       1811.88       3818.44      1229.94 o
 -10   2   0        813.14        413.62       481.05 o
  -9   2   0        315.73       -474.55       531.14 o
  -8   2   0       5142.33       8524.78      1457.47 o
  -7   2   0       3680.73       5175.18      1235.45 o
  -6   2   0        120.11        501.91       235.25 o
  -5   2   0       1932.54       1667.75       330.09 o
  -4   2   0        747.40       3470.69       460.62 o
  -3   2   0       4129.73       5078.75       314.83 o
  -2   2   0       1110.10       2597.73       220.40 o
  -1   2   0      17668.08      19598.21       721.14 o
   0   2   0       1682.77       2964.65       327.90 o
   1   2   0       8567.47       7152.38       874.97 o
   2   2   0      26238.38      36905.73      2466.48 o
   3   2   0         29.95        255.32       355.26 o
   4   2   0       3923.58       3679.40       786.67 o
   5   2   0        443.40        387.55       342.87 o
   6   2   0        783.40        513.47       524.01 o
   7   2   0          9.85        250.97       277.28 o
   8   2   0       3003.34       6872.20      1488.94 o
   9   2   0       2334.96       4696.10      1395.28 o
 -10   3   0        435.63         31.34       349.12 o
  -9   3   0        178.70       -143.87       257.92 o
  -8   3   0          0.46        -87.15       231.22 o
  -7   3   0         91.98       -105.42       169.30 o
  -6   3   0       3873.18       3698.71       473.21 o
  -5   3   0      10676.51      12561.58      1207.22 o
  -4   3   0       3667.13       3948.28       370.82 o
  -3   3   0       5558.16      10040.04       428.24 o
  -2   3   0      16307.07      21556.36       523.96 o
  -1   3   0      31719.15      41037.60       949.50 o
   0   3   0        321.74       1078.78       311.95 o
   1   3   0      45727.84      41521.92      2108.99 o
   2   3   0       5299.42       3471.84       830.22 o
   3   3   0       3747.19       2977.76      1092.18 o
   4   3   0       2326.14       2175.31      1073.45 o
   5   3   0       1232.51       1306.94       560.27 o
   6   3   0       2312.09       3305.28       734.25 o
   7   3   0        184.71        115.33       317.54 o
   8   3   0       1070.59       1970.02       806.64 o
   9   3   0        203.30        121.45       442.96 o
 -10   4   0        238.22        681.73       659.65 o
  -9   4   0        195.18       -329.31       376.57 o
  -8   4   0        437.65        377.44       234.75 o
  -7   4   0        736.27        269.62       223.84 o
  -6   4   0      22583.42      23328.80      1046.10 o
  -5   4   0      17156.39      17577.71       819.99 o
  -4   4   0        675.59       1090.02       166.86 o
  -3   4   0       1080.47       1619.06       250.03 o
  -2   4   0       1140.46        841.30       157.96 o
  -1   4   0       3319.73       4632.91       547.70 o
   0   4   0       7898.67       7152.50       724.10 o
   1   4   0      30860.44      25758.22      1711.66 o
   2   4   0       1898.46       1126.99       404.92 o
   3   4   0          8.68        -23.06       116.28 o
   4   4   0       1245.89       1550.31       904.86 o
   5   4   0         58.59        -58.14       225.11 o
   6   4   0        860.29        600.85       346.83 o
   7   4   0         86.31        622.55       493.23 o
   8   4   0        134.77        242.43       282.21 o
 -10   5   0        988.75        288.28       405.73 o
  -9   5   0       2498.16       2758.33      1045.29 o
  -8   5   0       1457.70       1191.75       268.09 o
  -7   5   0        752.63        799.94       241.23 o
  -6   5   0      10067.45       7794.08       595.15 o
  -5   5   0       1011.84        643.90       291.67 o
  -4   5   0        454.92       1056.04       225.55 o
  -3   5   0       2983.42       3210.96       328.79 o
  -2   5   0      10188.60       9846.05       560.72 o
  -1   5   0       1592.13       1220.23       402.15 o
   0   5   0       2282.36       2005.14       445.18 o
   1   5   0        271.99        656.88       309.86 o
   2   5   0        189.78         56.76        96.11 o
   3   5   0       2342.36       1594.49       785.10 o
   4   5   0       2271.33       1871.26       945.91 o
   5   5   0        356.77        158.06       565.04 o
   6   5   0        749.06        997.10       383.15 o
   7   5   0        292.56        450.35       386.48 o
   8   5   0        145.61       -258.36       258.36 o
 -10   6   0         24.79        372.57       497.94 o
  -9   6   0        705.71        666.82       319.61 o
  -8   6   0         14.09         36.95       112.08 o
  -7   6   0        415.15        -41.94       103.68 o
  -6   6   0        128.74        339.84       124.06 o
  -5   6   0       1583.17       1521.85       284.77 o
  -4   6   0      15611.08      14810.97       888.08 o
  -3   6   0       2703.33       5316.93       897.57 o
  -2   6   0       1442.72       1164.11       213.68 o
  -1   6   0       1194.67        910.94       471.60 o
   0   6   0        799.55        914.29       394.79 o
   1   6   0        161.84         11.98       119.73 o
   2   6   0       7566.54       3181.74       798.82 o
   3   6   0       9321.56       6577.82      2236.98 o
   4   6   0       1139.39        785.03       555.64 o
   5   6   0        515.92       1096.80       428.20 o
   6   6   0        195.68        275.77       252.16 o
   7   6   0        153.93        -29.39       195.16 o
  -9   7   0        959.66        501.52       359.02 o
  -8   7   0        451.95        478.16       380.94 o
  -7   7   0       2860.49       3000.11       492.14 o
  -6   7   0       2379.31       2166.61       389.48 o
  -5   7   0      12583.84      12896.17       897.00 o
  -4   7   0      22799.25      21960.38      1075.57 o
  -3   7   0        150.05       3242.29       611.09 o
  -2   7   0       5290.23       5261.23       385.32 o
  -1   7   0       3872.40       3769.55       747.85 o
   0   7   0      10325.34      11320.74      1391.32 o
   1   7   0         65.94        256.95       179.33 o
   2   7   0       5505.93       4955.11      2064.29 o
   3   7   0        743.17        266.45       303.61 o
   4   7   0         99.93        -96.44        96.44 o
   5   7   0        114.56         22.06       185.94 o
   6   7   0        110.88        118.34       303.35 o
   7   7   0        212.31        217.21       382.76 o
  -9   8   0        294.61        653.57       433.72 o
  -8   8   0        741.79        654.22       235.74 o
  -7   8   0       2139.48       2265.31       461.84 o
  -6   8   0       1123.05       1393.19       332.85 o
  -5   8   0      24941.57      20731.20      1193.89 o
  -4   8   0       8258.19       8457.03       701.87 o
  -3   8   0         18.69       1560.96       348.35 o
  -2   8   0          2.66        251.54       144.11 o
  -1   8   0         19.29        -33.24       203.92 o
   0   8   0        588.94        968.78       504.62 o
   1   8   0        486.57        597.36       230.70 o
   2   8   0         99.31        -76.65       165.89 o
   3   8   0         17.18       -198.72       212.60 o
   4   8   0        318.64        361.35       214.71 o
   5   8   0        811.00       1388.59       788.40 o
   6   8   0         13.34       -128.69       447.38 o
  -9   9   0         75.49        -30.08       119.36 o
  -8   9   0       1236.12       1294.37       377.71 o
  -7   9   0        929.91        565.67       369.99 o
  -6   9   0        798.69        970.04       288.25 o
  -5   9   0        893.21        782.74       232.34 o
  -4   9   0         57.80        123.87       155.63 o
  -3   9   0       2459.52       2674.12       391.88 o
  -2   9   0        820.00        948.19       251.96 o
  -1   9   0        807.40       1318.62       542.36 o
   0   9   0       2097.74       2234.28       748.16 o
   1   9   0       1034.17        687.65       501.78 o
   2   9   0       1183.43       1234.11       471.70 o
   3   9   0         33.87        696.81       503.86 o
   4   9   0       1095.96        346.08       449.88 o
   5   9   0        245.81        219.80       218.36 o
   6   9   0        129.52       -148.83       636.36 o
  -8  10   0        302.60        415.62       139.15 o
  -7  10   0        136.65          4.59       212.50 o
  -6  10   0         86.58       -131.10       288.52 o
  -5  10   0        280.30         89.88       117.93 o
  -4  10   0       3006.17       3328.32       772.50 o
  -3  10   0       8280.16       9218.58      1291.22 o
  -2  10   0       1190.01       1211.43       572.88 o
  -1  10   0         14.95        670.00       509.64 o
   0  10   0        158.75        301.50       199.33 o
   1  10   0        589.34       1826.12       727.70 o
   2  10   0        159.46        961.95       606.94 o
   3  10   0        607.69        829.88       558.23 o
   4  10   0        854.73        748.25       543.01 o
   5  10   0        111.92        609.37       459.85 o
  -8  11   0        698.65        207.86       109.83 o
  -7  11   0       1187.51        871.98       467.61 o
  -6  11   0       2078.17       1632.94       578.96 o
  -5  11   0        438.59        990.31       463.22 o
  -4  11   0       3192.52       3802.81       889.43 o
  -3  11   0       1400.27       1597.01       601.97 o
  -2  11   0        229.41        299.20       356.98 o
  -1  11   0        146.99        298.95       519.60 o
   0  11   0         30.55        -50.36       163.20 o
   1  11   0        480.99        478.53       332.96 o
   2  11   0         42.08        -21.19       242.95 o
   3  11   0         72.92        -49.45       147.77 o
   4  11   0         22.83        305.87       440.74 o
  -8  12   0          3.85        299.03       337.77 o
  -7  12   0         92.47        483.97       469.17 o
  -6  12   0        372.69        913.29       483.63 o
  -5  12   0        111.62        306.04       312.96 o
  -4  12   0       1290.22       1580.32       583.80 o
  -3  12   0        221.27        176.61       237.25 o
  -2  12   0        501.54       1424.26       654.99 o
  -1  12   0       1178.38       1565.98       810.72 o
   0  12   0         88.62        511.97       559.28 o
   1  12   0         95.81       -115.44       471.51 o
   2  12   0          2.68        162.79       348.07 o
   3  12   0          4.39        351.17       572.87 o
  -7  13   0         38.21        188.59       156.25 o
  -6  13   0        301.96        908.48       477.28 o
  -5  13   0        107.20        390.79       432.65 o
  -4  13   0        304.61        762.39       538.68 o
  -3  13   0         29.00        332.91       444.35 o
  -2  13   0        906.71       2110.87       859.79 o
  -1  13   0        797.85       1956.22       941.26 o
   0  13   0          3.57        819.53       577.55 o
   1  13   0        162.45        258.20       220.44 o
   2  13   0        134.38        487.11       519.40 o
  -5  14   0        277.38        318.99       357.05 o
  -4  14   0         96.89        703.16       447.85 o
  -3  14   0        725.27       1798.77       841.32 o
  -2  14   0       1325.44       2468.17       966.19 o
  -1  14   0        155.35        693.74       551.60 o
   0  14   0          9.13       -204.68       350.78 o
   0 -14   1         25.62         10.54       411.71 o
   1 -14   1         43.08        634.02       487.94 o
   2 -14   1        450.63       1175.48       704.21 o
   3 -14   1         32.00        377.39       476.77 o
   4 -14   1        116.87        309.25       394.38 o
   5 -14   1        107.80       -434.70       465.54 o
  -2 -13   1         99.34        733.80       748.25 o
  -1 -13   1        262.08        265.14       467.62 o
   0 -13   1          0.68         93.40       168.84 o
   1 -13   1        305.77       1749.15       846.69 o
   2 -13   1         64.30        856.91       535.09 o
   3 -13   1        382.61       1077.48       525.11 o
   4 -13   1        611.35       1228.24       593.94 o
   5 -13   1        669.39        939.41       523.03 o
   6 -13   1        337.63        301.16       194.26 o
   7 -13   1         78.29        457.38       352.82 o
  -3 -12   1          3.17        623.91       590.89 o
  -2 -12   1        130.51        806.41       364.35 o
  -1 -12   1         49.56        -43.51       202.92 o
   0 -12   1        320.32        501.55       438.37 o
   1 -12   1        224.59        464.51       530.85 o
   2 -12   1          2.46        340.83       381.42 o
   3 -12   1         17.20        -50.78        79.91 o
   4 -12   1          0.76       -249.86       302.40 o
   5 -12   1        145.53        442.32       320.24 o
   6 -12   1         11.74        -51.98       127.21 o
   7 -12   1         21.63         57.40       227.54 o
  -4 -11   1          6.40        -54.19       276.44 o
  -3 -11   1         54.24       -429.69       429.69 o
  -2 -11   1        341.16        321.33       286.66 o
  -1 -11   1          9.04       -232.80       265.73 o
   0 -11   1          6.28        130.29       396.96 o
   1 -11   1       1187.16       2008.23       799.21 o
   2 -11   1        800.61       1065.78       472.76 o
   3 -11   1        166.28        369.31       317.56 o
   4 -11   1         46.05        -79.69       161.74 o
   5 -11   1        955.84       1119.70       496.66 o
   6 -11   1        984.57        844.16       447.79 o
   7 -11   1       1510.35       1228.65       538.88 o
   8 -11   1       1533.46       1746.46       685.16 o
  -5 -10   1         18.18       -581.05       689.26 o
  -4 -10   1        159.57        136.18       322.52 o
  -3 -10   1         83.92        116.69       344.53 o
  -2 -10   1         11.83       -606.96       606.96 o
  -1 -10   1          0.73        -43.28       290.61 o
   0 -10   1        553.01        191.27       103.85 o
   1 -10   1        444.09       1139.94       562.12 o
   2 -10   1       1524.74       1892.89       585.82 o
   3 -10   1       4987.34       4650.16       887.95 o
   4 -10   1         40.51        154.84       154.11 o
   5 -10   1       1231.06        549.78       282.85 o
   6 -10   1       1117.25        676.17       368.11 o
   7 -10   1       1437.12        970.72       452.14 o
   8 -10   1        156.78        140.96       253.56 o
   9 -10   1       1435.32       2762.28       948.62 o
  -6  -9   1         62.12        847.64       946.67 o
  -5  -9   1        119.28        -47.98       321.96 o
  -4  -9   1        106.24        186.77       337.49 o
  -3  -9   1         18.42        306.22       392.85 o
  -2  -9   1        218.26         85.91       241.06 o
  -1  -9   1       1361.10        987.50       351.95 o
   0  -9   1       5699.97       7411.35      1304.97 o
   1  -9   1        327.99        280.61       233.83 o
   2  -9   1       2477.17       2697.50       671.46 o
   3  -9   1        225.03        287.49       299.51 o
   4  -9   1        781.08        955.87       221.86 o
   5  -9   1        199.67        111.21       132.52 o
   6  -9   1       1471.16       1182.90       286.13 o
   7  -9   1       2317.18       2450.93       482.35 o
   8  -9   1         51.22         95.97       170.88 o
   9  -9   1         22.44        317.13       311.98 o
  -6  -8   1        308.75        -41.89       422.02 o
  -5  -8   1        748.88        908.02       644.41 o
  -4  -8   1          1.73        284.70       304.24 o
  -3  -8   1         30.70        108.39       203.27 o
  -2  -8   1          9.26       -322.07       380.29 o
  -1  -8   1        565.81       1164.35       431.71 o
   0  -8   1         16.36        390.78       347.46 o
   1  -8   1       2586.29       3726.26       741.49 o
   2  -8   1          1.41        137.27        90.96 o
   3  -8   1       1226.18       1735.15       305.71 o
   4  -8   1       3685.31       2972.73       400.18 o
   5  -8   1       4076.48       3675.87       499.16 o
   6  -8   1        332.25        653.25       265.93 o
   7  -8   1        684.83        476.72       219.93 o
   8  -8   1        280.87        347.91       202.97 o
   9  -8   1       1103.28       1135.83       597.71 o
  -7  -7   1         17.29         19.89       267.33 o
  -6  -7   1        201.32        341.21       232.77 o
  -5  -7   1        215.59        314.47       211.36 o
  -4  -7   1        375.59        254.01       337.07 o
  -3  -7   1        390.98        250.89       218.38 o
  -2  -7   1        151.03        409.05       246.54 o
  -1  -7   1       4191.38       3608.78       794.13 o
   0  -7   1       2969.78       3176.71       721.91 o
   1  -7   1       3695.68       3957.23       752.84 o
   2  -7   1       9362.87       7836.93       830.61 o
   3  -7   1        233.36        660.49       204.70 o
   4  -7   1      19554.88      18282.53       976.53 o
   5  -7   1         74.17        103.80       306.11 o
   6  -7   1       2907.93       2467.35       337.73 o
   7  -7   1       1450.53       1462.30       299.24 o
   8  -7   1       2735.69       2682.59       439.93 o
   9  -7   1       1242.02       1138.62       435.90 o
  -7  -6   1         27.01         55.25       322.30 o
  -6  -6   1         14.85       -196.81       240.71 o
  -5  -6   1         97.81        369.38       268.77 o
  -4  -6   1       1593.91       1552.36       643.70 o
  -3  -6   1       5245.80       4121.93      1322.24 o
  -2  -6   1        491.82        325.00       305.18 o
  -1  -6   1        343.82        299.79       265.87 o
   0  -6   1       1809.18       2259.18       502.27 o
   1  -6   1       7812.82       8585.57       936.06 o
   2  -6   1        167.34       1569.37       269.14 o
   3  -6   1      17682.49      18964.95       895.58 o
   4  -6   1       6298.09       6026.34       429.12 o
   5  -6   1        984.09        751.59       154.63 o
   6  -6   1         16.03        -42.82       104.18 o
   7  -6   1        437.97        411.77       165.92 o
   8  -6   1       1997.40       1943.86       482.53 o
   9  -6   1          3.92        -64.51        74.20 o
  10  -6   1        585.11        137.77       334.15 o
  -8  -5   1         67.30         20.54       142.58 o
  -7  -5   1        470.43       1122.44       631.80 o
  -6  -5   1       1144.47       2012.25       583.14 o
  -5  -5   1         56.81        174.78       301.95 o
  -4  -5   1       1813.30       1621.70       448.16 o
  -3  -5   1         66.90        -42.75       169.04 o
  -2  -5   1       3409.83       3080.70       677.29 o
  -1  -5   1       5100.43       4029.03       657.73 o
   0  -5   1      12352.56       9878.31       946.53 o
   1  -5   1       5427.72       3773.38       538.50 o
   2  -5   1        627.33        683.62       182.12 o
   3  -5   1        828.02       1570.46       189.83 o
   4  -5   1       4171.66       4751.22       584.39 o
   5  -5   1        169.97        370.44       117.93 o
   6  -5   1       1509.27       1408.51       229.77 o
   7  -5   1        970.12        961.03       250.62 o
   8  -5   1       3004.02       3940.95       698.54 o
   9  -5   1        825.49        749.59       398.03 o
  10  -5   1        987.71       1428.58       879.53 o
  -8  -4   1         17.06       -249.76       336.22 o
  -7  -4   1        307.42        231.14       326.48 o
  -6  -4   1        234.55        167.28       301.47 o
  -5  -4   1        673.81       1097.67       351.98 o
  -4  -4   1          0.55        196.47       180.93 o
  -3  -4   1        545.06        723.06       266.14 o
  -2  -4   1        440.68        258.83       318.10 o
  -1  -4   1       2269.08       2070.76       413.03 o
   0  -4   1       6392.63       5877.18       623.77 o
   1  -4   1        476.99        598.41       106.23 o
   2  -4   1        449.52       1000.18       124.34 o
   3  -4   1       4337.40       3213.89       473.56 o
   4  -4   1       1394.11       1097.48       170.70 o
   5  -4   1      12423.11      12501.53       699.26 o
   6  -4   1       2822.72       2620.15       327.28 o
   7  -4   1        724.25       1061.29       332.76 o
   8  -4   1       1124.49       1082.10       390.65 o
   9  -4   1       1063.05       1188.78       468.68 o
  10  -4   1        978.00        873.97       677.53 o
  -9  -3   1         35.70        531.21       335.01 o
  -8  -3   1         41.31        466.93       592.35 o
  -7  -3   1        523.26       1257.13       602.75 o
  -6  -3   1        420.75        320.12       254.82 o
  -5  -3   1       1515.13       1183.60       361.11 o
  -4  -3   1       7501.71       6469.22       760.39 o
  -3  -3   1       9372.35       9454.03       840.15 o
  -2  -3   1        155.36        -14.58       324.41 o
  -1  -3   1       3633.24       3319.09       494.71 o
   0  -3   1       4090.10       3814.67       435.98 o
   1  -3   1      13715.53      12191.85       771.90 o
   2  -3   1      24538.76      27075.02      1154.97 o
   3  -3   1      18645.57      15864.75       598.96 o
   4  -3   1        940.32       1153.10       180.63 o
   5  -3   1      11487.35      10136.03      1160.72 o
   6  -3   1         80.27        186.03       188.59 o
   7  -3   1       1462.03       1987.49       483.60 o
   8  -3   1        860.97       1404.04       530.51 o
   9  -3   1       1772.18       1961.54       962.84 o
  10  -3   1        405.89         55.30       247.84 o
  -9  -2   1        314.21        507.94       615.81 o
  -8  -2   1        259.31        -78.07       259.87 o
  -7  -2   1         73.91         46.65       212.37 o
  -6  -2   1        554.81        239.04       257.44 o
  -5  -2   1       4721.23       6749.59      1039.82 o
  -4  -2   1       3124.72       4946.80       664.35 o
  -3  -2   1        593.18        521.11       170.54 o
  -2  -2   1      19556.30      19265.68      1219.03 o
  -1  -2   1         57.20        101.97        48.91 o
   0  -2   1       1682.30       1800.86       212.64 o
   1  -2   1        936.83        895.29       109.90 o
   2  -2   1      21814.21      25557.64      2833.12 o
   3  -2   1       2909.99       2897.74       335.71 o
   4  -2   1       6573.14       7073.17       583.84 o
   5  -2   1        237.89        325.93       193.59 o
   6  -2   1        228.71        -27.87       202.77 o
   7  -2   1       1496.30       2734.43       720.94 o
   8  -2   1        570.90        682.75       552.09 o
   9  -2   1        473.80        939.41       719.83 o
  10  -2   1         45.22        222.39       243.73 o
  -9  -1   1        220.49        876.62       857.70 o
  -8  -1   1         84.27        358.46       652.78 o
  -7  -1   1        486.28        536.97       308.54 o
  -6  -1   1       2145.25       3280.06       641.70 o
  -5  -1   1       8456.58      11137.72      1097.36 o
  -4  -1   1         23.76        -11.21       154.60 o
  -3  -1   1        551.82        527.38       187.87 o
  -2  -1   1         61.11         10.35        65.93 o
  -1  -1   1       7396.37      10340.37       311.52 o
   1  -1   1       4204.65       9312.83       874.39 o
   2  -1   1      10880.13      11955.45       794.21 o
   3  -1   1       6210.18       5897.96       729.47 o
   4  -1   1       5246.79       6290.04       946.26 o
   5  -1   1       8822.85      12089.23      1527.92 o
   6  -1   1        304.05        155.52       198.10 o
   7  -1   1       2145.27       3560.13       782.05 o
   8  -1   1          2.33          4.15       216.51 o
   9  -1   1       1116.50       1271.49      1048.61 o
  -9   0   1         98.84        665.27       432.55 o
  -8   0   1         77.00        477.30       550.03 o
  -7   0   1       1409.00       1674.95       545.35 o
  -6   0   1         39.26         60.51       348.87 o
  -5   0   1        559.46        202.94       295.77 o
  -4   0   1        882.82       1005.87       195.24 o
  -3   0   1       3778.54       3559.17       313.45 o
  -2   0   1       8452.14      11579.14       534.97 o
  -1   0   1      21502.20      32589.19       829.57 o
   1   0   1         93.51        370.70       223.70 o
   2   0   1       9459.39      11891.25      1478.96 o
   3   0   1       9458.43       8206.84       874.45 o
   4   0   1      17719.97      17183.12      1548.30 o
   5   0   1         31.23       -100.52       100.52 o
   6   0   1       8848.95      11685.57      1670.62 o
   7   0   1        729.33       1261.68       435.17 o
   8   0   1        183.89        700.02       369.33 o
   9   0   1        202.47        988.76       901.89 o
 -10   1   1        406.75       1617.65       971.57 o
  -9   1   1        446.62        326.47       545.13 o
  -8   1   1        794.90       1123.99       518.07 o
  -7   1   1       2369.30       2807.90       709.17 o
  -6   1   1       1557.29       1320.65       251.86 o
  -5   1   1       3623.74       4618.94       487.92 o
  -4   1   1      13121.90      13618.38       674.41 o
  -3   1   1      21698.26      28746.53       930.59 o
  -2   1   1       2109.18       2962.95       184.64 o
  -1   1   1      20309.08      37664.05       982.93 o
   1   1   1       6542.97      17439.44      1729.24 o
   2   1   1       2774.40       3602.64       938.33 o
   3   1   1       8181.41      10222.27      1812.03 o
   4   1   1       7983.84       5944.39       901.26 o
   5   1   1        481.13        597.92       362.59 o
   6   1   1         44.24        -48.55       454.17 o
   7   1   1       1117.51       1535.28       523.36 o
   8   1   1          3.26        305.71       296.16 o
   9   1   1        105.22        202.70       896.61 o
 -10   2   1        426.35        138.77       264.81 o
  -9   2   1        919.74       1424.81      1349.43 o
  -8   2   1       3208.08       4926.43      1068.74 o
  -7   2   1        718.06        400.68       178.92 o
  -6   2   1        344.19        479.30       170.02 o
  -5   2   1        917.94       1510.83       253.30 o
  -4   2   1      13279.43      13526.26      1332.72 o
  -3   2   1       3695.77       5599.08       315.80 o
  -2   2   1      23968.51      38859.29       751.15 o
  -1   2   1      18735.38      36419.21      1064.78 o
   0   2   1        987.37       3486.42      1308.62 o
   1   2   1       3569.59       4458.10      1069.40 o
   2   2   1       1282.73        970.65       647.65 o
   3   2   1       1495.96       1050.30       734.73 o
   4   2   1       1111.58       2486.64      1250.62 o
   5   2   1        176.70        244.93       159.64 o
   6   2   1       1046.91       1808.09       640.90 o
   7   2   1          0.30        260.67       254.60 o
   8   2   1       1267.68       3217.88      1023.23 o
   9   2   1        620.26        765.62       566.97 o
 -10   3   1         36.11        472.26       519.09 o
  -9   3   1       1123.32       1049.96       701.13 o
  -8   3   1         62.91       -191.89       191.89 o
  -7   3   1       1336.66       1576.90       264.81 o
  -6   3   1         12.06        493.21       255.44 o
  -5   3   1       1302.12       1306.85       227.40 o
  -4   3   1      12961.00      13724.69       604.87 o
  -3   3   1       4346.81       9060.27       681.16 o
  -2   3   1       7873.51      12258.89      1082.54 o
  -1   3   1      34588.41      73347.98      1998.89 o
   0   3   1        863.12       1766.27      1300.97 o
   1   3   1      12925.68       9699.40      1401.71 o
   2   3   1        155.08         46.78       269.52 o
   3   3   1       4228.24       4779.19      1651.82 o
   4   3   1       5971.13       6163.46      1994.69 o
   5   3   1       5384.96       5913.35      1981.90 o
   6   3   1       1290.87       1788.88       688.46 o
   7   3   1        669.19        757.28       319.74 o
   8   3   1        706.42        684.60       429.62 o
 -10   4   1        370.62        816.06       632.76 o
  -9   4   1          6.58       -358.67       360.46 o
  -8   4   1       1183.59        724.29       251.97 o
  -7   4   1        154.98         59.55       110.57 o
  -6   4   1       6775.26       9015.62       877.92 o
  -5   4   1         43.25        462.61       194.65 o
  -3   4   1        601.09       2095.69       246.11 o
  -2   4   1       4929.60       4507.76       390.38 o
  -1   4   1       5371.06       4880.62       601.59 o
   0   4   1      24211.29      17851.89      1038.50 o
   1   4   1       8573.78      10579.56      1353.99 o
   2   4   1         79.39        166.17       184.86 o
   3   4   1        410.18       -264.16       387.42 o
   4   4   1       1391.51       2197.47      1178.49 o
   5   4   1       3540.77       1921.54      1106.01 o
   6   4   1          6.04       -113.03       445.98 o
   7   4   1        688.62        363.66       714.90 o
   8   4   1         65.50       -457.80       457.80 o
  -9   5   1       3252.82       3425.85       687.45 o
  -8   5   1       1126.23       1500.05       352.51 o
  -7   5   1       1860.20       2094.40       328.08 o
  -6   5   1       1611.22       1968.00       353.13 o
  -5   5   1       1062.46       2876.06       368.56 o
  -4   5   1       1858.69       6092.32       591.57 o
  -3   5   1       9859.82      12150.56       680.25 o
  -2   5   1      23684.89      24941.05       986.50 o
  -1   5   1        431.90        550.99       150.65 o
   0   5   1      16040.94      13397.45      1285.81 o
   1   5   1        922.51        690.96       207.02 o
   2   5   1          0.06        -75.31        94.68 o
   3   5   1         85.68         24.92       116.33 o
   4   5   1       1961.24       1983.15      1012.50 o
   5   5   1       1460.15       1464.59      1059.43 o
   6   5   1         44.55        232.51       378.89 o
   7   5   1        108.14        302.39       304.56 o
   8   5   1        143.71        203.32       284.48 o
  -9   6   1        728.49        723.54       471.99 o
  -8   6   1        996.15       1615.97       423.63 o
  -7   6   1       2011.53       1863.57       326.07 o
  -6   6   1        203.15        141.47        92.55 o
  -5   6   1        108.24        696.49       201.43 o
  -4   6   1       1557.26       1850.85       345.86 o
  -3   6   1          5.99        214.31       315.72 o
  -2   6   1        148.91        591.91       255.39 o
  -1   6   1       2346.39       2650.15       328.46 o
   0   6   1        297.38        355.37       239.38 o
   1   6   1        857.11        248.73       232.08 o
   2   6   1       5255.89       1851.23       683.41 o
   3   6   1       3009.68       1352.25       608.88 o
   4   6   1         20.83        119.30       245.98 o
   5   6   1        103.33        304.79       406.93 o
   6   6   1        122.91        123.01       592.93 o
   7   6   1        191.88        918.17       569.02 o
 -10   7   1       1008.35        956.07       583.98 o
  -9   7   1         47.91        187.48       272.59 o
  -8   7   1         73.59        391.56       178.18 o
  -7   7   1       3511.81       2801.89       467.36 o
  -6   7   1       1851.61       1779.02       305.04 o
  -5   7   1       2910.69       2907.86       420.29 o
  -4   7   1         12.76       1700.35       581.35 o
  -3   7   1       2034.28       2318.04       491.78 o
  -2   7   1       2621.21       2058.97       356.62 o
  -1   7   1       6848.43       5194.91       899.95 o
   0   7   1       7512.25       8976.56      1266.49 o
   1   7   1       1237.29       1039.30       419.31 o
   2   7   1       2923.35       1609.22       641.65 o
   3   7   1          4.00         42.25       208.87 o
   4   7   1        168.14        308.71       319.42 o
   5   7   1        116.46        216.70       120.22 o
   6   7   1        671.71       1531.42       501.25 o
   7   7   1         65.81        181.98       211.90 o
  -9   8   1         42.96       -125.78       317.65 o
  -8   8   1       2195.68       1909.92       433.13 o
  -7   8   1       1890.93       1211.99       326.86 o
  -6   8   1       2898.23       2257.11       403.04 o
  -5   8   1       6501.86       6440.46       650.12 o
  -4   8   1         27.93       1130.22       561.08 o
  -3   8   1        334.73        466.80       190.07 o
  -2   8   1       3554.75       4226.63       509.81 o
  -1   8   1       5917.21       6853.63      1144.03 o
   0   8   1         25.72        -16.90       113.10 o
   1   8   1       2087.55       1783.89       633.31 o
   2   8   1          8.72        -16.14       117.34 o
   3   8   1        256.39       -271.24       324.12 o
   4   8   1         75.38       -225.94       364.56 o
   5   8   1          8.56       -311.91       363.61 o
   6   8   1         42.84        285.09       385.22 o
  -9   9   1       1711.58       1205.29       567.39 o
  -8   9   1       3012.59       3092.78       576.23 o
  -7   9   1         90.71        235.02       181.92 o
  -6   9   1       1123.35       1456.15       342.78 o
  -5   9   1        309.29        343.67       152.39 o
  -4   9   1       1378.21        970.72       280.52 o
  -3   9   1         33.12        133.23        65.99 o
  -2   9   1       1084.17       1319.05       482.29 o
  -1   9   1       1989.21       3009.11       835.80 o
   0   9   1        157.32        458.27       310.96 o
   1   9   1        692.39        881.78       569.43 o
   2   9   1       1369.16        795.12       477.69 o
   3   9   1          2.00         19.05        73.87 o
   4   9   1        247.93        401.32       422.08 o
   5   9   1         28.39       -364.96       497.80 o
  -9  10   1        295.03        451.63       357.27 o
  -8  10   1         69.11         -2.27       198.11 o
  -7  10   1         45.60         19.82       155.32 o
  -6  10   1        118.37        372.54       192.66 o
  -5  10   1        715.50        610.12       213.02 o
  -4  10   1        687.25        675.00       201.37 o
  -3  10   1       1635.07       1763.27       461.99 o
  -2  10   1        210.20        746.29       627.16 o
  -1  10   1         61.46        280.72       410.03 o
   0  10   1        614.96        556.01       414.10 o
   1  10   1        971.66        371.35       153.65 o
   2  10   1          0.81        302.65       388.19 o
   3  10   1        337.81        181.35       317.94 o
   4  10   1        282.25       -165.06       201.05 o
   5  10   1          4.07       -517.68       517.68 o
  -8  11   1        286.25        -96.98       177.04 o
  -7  11   1       1408.87       1486.69       617.94 o
  -6  11   1       3602.51       3398.55       900.56 o
  -5  11   1        222.40        614.70       411.12 o
  -4  11   1       1393.17       2462.02       754.49 o
  -3  11   1        467.71        707.45       429.51 o
  -2  11   1         10.31        398.36       369.72 o
  -1  11   1        312.75        218.76       215.08 o
   0  11   1       1429.68       2538.82      1075.59 o
   1  11   1        570.50        360.65       309.72 o
   2  11   1         24.73       -487.56       487.56 o
   3  11   1         30.17       -234.77       294.53 o
   4  11   1          1.62        -12.72       265.09 o
  -8  12   1        114.73       -164.94       164.94 o
  -7  12   1       1262.77       1559.15       688.30 o
  -6  12   1        570.94        530.82       363.95 o
  -5  12   1        773.37        829.29       465.96 o
  -4  12   1        640.23        703.90       382.20 o
  -3  12   1         30.63        343.03       513.79 o
  -2  12   1        161.71        326.51       245.91 o
  -1  12   1          3.54       -211.53       211.53 o
   0  12   1        342.42        127.74       199.99 o
   1  12   1         14.08       -403.83       504.26 o
   2  12   1         10.03         29.72       133.28 o
   3  12   1          3.90        135.10       263.80 o
  -7  13   1        603.23        687.97       452.73 o
  -6  13   1         20.34       -346.18       346.18 o
  -5  13   1         24.55       -206.65       259.09 o
  -4  13   1        391.59       1114.00       615.72 o
  -3  13   1         44.11       1121.77       638.86 o
  -2  13   1        155.08        801.72       628.39 o
  -1  13   1          0.32       -505.18       505.18 o
   0  13   1        143.48       -479.78       567.65 o
   1  13   1         58.11        567.02       562.63 o
  -5  14   1        353.05        410.96       481.28 o
  -4  14   1         36.52        948.95       657.56 o
  -3  14   1        552.82       1620.72       785.66 o
  -2  14   1        348.76       1025.99       732.53 o
  -1  14   1          4.92       -333.91       432.19 o
   0  14   1         10.38       -615.67       615.67 o
   0 -14   2         10.77        777.85       337.79 o
   1 -14   2         21.83        831.22       591.27 o
   2 -14   2         40.14        799.81       518.54 o
   3 -14   2        130.77        520.44       388.36 o
   4 -14   2        674.37        958.16       549.74 o
   5 -14   2         74.72        288.98       231.13 o
  -2 -13   2         11.65          8.13       434.34 o
  -1 -13   2        141.47        -87.94       328.30 o
   0 -13   2          0.72        229.43       525.37 o
   1 -13   2         37.62        429.88       322.68 o
   2 -13   2         20.55        416.79       346.71 o
   3 -13   2        122.43        721.86       440.95 o
   4 -13   2         52.04        126.18       167.40 o
   5 -13   2        210.72       -169.04       241.44 o
   6 -13   2         39.10         89.49       205.72 o
  -3 -12   2         51.22       1064.96       599.36 o
  -2 -12   2          0.27        473.12       590.90 o
  -1 -12   2        115.25        143.01       604.81 o
   0 -12   2        269.26       1031.59       681.07 o
   1 -12   2          1.70        838.01       563.31 o
   2 -12   2          2.26         99.89       273.96 o
   3 -12   2        215.82        240.44       234.89 o
   4 -12   2         71.72        201.84       164.91 o
   5 -12   2        143.21        -51.14       100.37 o
   6 -12   2        783.53        292.16       192.11 o
   7 -12   2        397.23       1118.98       599.09 o
  -4 -11   2          0.75       -142.10       142.10 o
  -3 -11   2         57.06       -162.75       409.74 o
  -2 -11   2          4.21        613.86       540.29 o
  -1 -11   2        490.04       1486.54       805.17 o
   0 -11   2          1.41        222.81       408.61 o
   1 -11   2       1652.78       2324.48       746.36 o
   2 -11   2       1016.26       1027.43       467.13 o
   3 -11   2          2.24         43.18        81.46 o
   4 -11   2         51.85        603.70       452.62 o
   5 -11   2        654.08       1260.76       598.00 o
   6 -11   2        146.46        262.97       208.74 o
   7 -11   2        535.95        713.65       375.18 o
   8 -11   2        623.52       1197.36       621.71 o
  -5 -10   2          4.65       -123.10       778.51 o
  -4 -10   2         19.95          0.32       251.96 o
  -3 -10   2         97.95         24.07       268.90 o
  -2 -10   2        713.85        706.04       389.96 o
  -1 -10   2        491.95       1011.52       638.14 o
   0 -10   2        428.22        969.19       544.77 o
   1 -10   2       1628.01       1902.25       565.13 o
   2 -10   2          4.15        167.84       269.07 o
   3 -10   2        723.51        792.21       392.44 o
   4 -10   2        518.65       1054.47       463.41 o
   5 -10   2        631.53        888.89       444.20 o
   6 -10   2         80.99        276.02       209.28 o
   7 -10   2        347.83        517.82       367.19 o
   8 -10   2        684.02       1223.33       626.18 o
  -6  -9   2         96.40        499.91      1316.87 o
  -5  -9   2         12.58        -92.41       412.93 o
  -4  -9   2          0.80        120.19       173.26 o
  -3  -9   2        135.12        132.14       220.98 o
  -2  -9   2        148.95       -285.10       398.00 o
  -1  -9   2        517.31        842.14       508.09 o
   0  -9   2       1374.03       1626.51       579.68 o
   1  -9   2        119.52        400.59       333.09 o
   2  -9   2        382.05        559.19       315.87 o
   3  -9   2        162.93       -119.77       119.77 o
   4  -9   2         38.35       -146.39       218.15 o
   5  -9   2          3.17        364.46       235.40 o
   6  -9   2        902.21       1396.58       539.80 o
   7  -9   2          4.95        -15.51       125.56 o
   8  -9   2       1755.40       1787.40       719.83 o
   9  -9   2         22.92        695.60       365.64 o
  -6  -8   2        250.36        346.42       810.01 o
  -5  -8   2        110.34        333.45       543.86 o
  -4  -8   2         45.82         23.83       488.15 o
  -3  -8   2        158.42         34.52        62.00 o
  -2  -8   2         16.87         -9.36       161.57 o
  -1  -8   2          6.24        930.57       653.14 o
   0  -8   2       5667.04       7319.26      1109.70 o
   1  -8   2       5070.09       5557.05       858.35 o
   2  -8   2         28.88        143.79       104.51 o
   3  -8   2        991.18       1004.96       337.29 o
   4  -8   2        952.81        822.82       201.10 o
   5  -8   2        823.76       1406.52       342.17 o
   6  -8   2       1472.61       1775.31       618.54 o
   7  -8   2       2814.54       2935.60       541.51 o
   8  -8   2        295.81        392.92       276.70 o
   9  -8   2        782.52        608.58       364.62 o
  -7  -7   2        240.79        381.98       306.54 o
  -6  -7   2        129.49        430.74       339.03 o
  -5  -7   2        646.60        185.11       361.99 o
  -4  -7   2        559.24        306.86       387.99 o
  -3  -7   2         16.05         63.10       133.55 o
  -2  -7   2        233.47        497.31       422.82 o
  -1  -7   2        633.87        873.94       357.41 o
   0  -7   2       3716.91       2740.70       588.02 o
   1  -7   2        488.74        572.76       263.83 o
   2  -7   2       3726.01       3702.36       356.41 o
   3  -7   2         85.04        541.41       177.55 o
   4  -7   2       2311.35       2619.28       274.11 o
   5  -7   2         35.31        463.92       269.60 o
   6  -7   2        254.53        301.18       140.13 o
   7  -7   2          3.33        -14.70       103.93 o
   8  -7   2        917.44        697.66       303.85 o
   9  -7   2          3.33        212.24       269.15 o
  -8  -6   2        231.53        851.90       545.16 o
  -7  -6   2        835.67       1499.56       800.25 o
  -6  -6   2          3.20         15.23       198.04 o
  -5  -6   2        127.42         56.01       108.06 o
  -4  -6   2        130.60        227.05       248.95 o
  -3  -6   2        399.58        391.12       212.68 o
  -2  -6   2        803.06        790.92       200.87 o
  -1  -6   2      10173.54       9957.38       601.03 o
   0  -6   2       1121.13       1617.71       475.81 o
   1  -6   2       1299.63       1074.18       162.74 o
   2  -6   2        464.00        674.70       166.39 o
   3  -6   2       6203.89       6391.96       378.38 o
   4  -6   2        638.17        876.54       191.28 o
   5  -6   2         42.59         24.32        77.17 o
   6  -6   2        537.13        708.01       205.23 o
   7  -6   2        122.74         39.31       159.48 o
   8  -6   2          1.12       -221.25       221.25 o
   9  -6   2       2864.25       1920.30       539.96 o
  -8  -5   2        274.03        868.59       608.67 o
  -7  -5   2         16.87        243.25       378.14 o
  -6  -5   2        238.30        335.12       152.25 o
  -5  -5   2        723.16        743.98       342.91 o
  -4  -5   2        154.43        171.81       115.29 o
  -3  -5   2        419.21        125.43       150.80 o
  -2  -5   2        562.28        462.45       146.25 o
  -1  -5   2        428.65        284.22       250.71 o
   0  -5   2       1340.10       1827.33       392.74 o
   1  -5   2        190.86       1424.78       713.78 o
   2  -5   2       3812.85       3923.96       277.24 o
   3  -5   2        228.36        588.76       138.47 o
   4  -5   2       6011.89       5551.21       420.84 o
   5  -5   2        751.55        982.97       223.96 o
   6  -5   2          4.95        -39.79       264.88 o
   7  -5   2         39.48        169.38       254.99 o
   8  -5   2        194.83        166.48       192.74 o
   9  -5   2        727.11        664.44       362.69 o
  -8  -4   2         93.40        306.77       262.80 o
  -7  -4   2         44.91        179.64       274.22 o
  -6  -4   2       2243.87       3696.63       886.08 o
  -5  -4   2       5727.41       7660.92       996.84 o
  -4  -4   2        102.33        -41.39       108.59 o
  -3  -4   2        431.86        313.53       104.35 o
  -2  -4   2       3190.41       2431.47       352.89 o
  -1  -4   2       5856.20       4691.53       353.20 o
   0  -4   2       2212.05       4384.21       552.70 o
   1  -4   2      13917.28      15354.44       476.15 o
   2  -4   2       3785.01       3079.92       455.67 o
   3  -4   2       1969.93       1592.14       267.14 o
   4  -4   2        208.60        265.62       144.45 o
   5  -4   2       3387.78       3042.52       439.08 o
   6  -4   2        555.76        791.08       270.37 o
   7  -4   2        414.25       1056.78       399.28 o
   8  -4   2        750.35       1006.33       341.70 o
   9  -4   2          7.84       -148.79       555.46 o
  -9  -3   2         64.01        -64.58       511.30 o
  -8  -3   2        231.30        515.26       482.60 o
  -7  -3   2          6.83        379.08       335.47 o
  -6  -3   2       4117.49       6376.79       929.63 o
  -5  -3   2        560.90        315.37       228.32 o
  -4  -3   2       3975.33       3709.51       539.91 o
  -3  -3   2       6402.08       6511.99       578.85 o
  -2  -3   2        451.68        611.26       148.18 o
  -1  -3   2         63.11        101.03        61.13 o
   0  -3   2       7534.09       7349.08       575.44 o
   1  -3   2       7563.44       7308.54       841.21 o
   2  -3   2       2590.46       2889.00       270.54 o
   3  -3   2       1840.86       2104.29       841.38 o
   4  -3   2      11408.36      11715.25      3725.67 o
   5  -3   2       1891.36       2705.51       783.41 o
   6  -3   2        107.64        -65.94       125.51 o
   7  -3   2         68.67        124.80       221.82 o
   8  -3   2         48.47        -56.80       239.90 o
   9  -3   2        836.69       1239.71       584.95 o
  -9  -2   2         36.20          4.77       369.09 o
  -8  -2   2        128.28        204.43       870.40 o
  -7  -2   2       2090.36       3838.06      1000.44 o
  -6  -2   2       2223.78       3665.85       689.33 o
  -5  -2   2        842.52        772.87       218.84 o
  -4  -2   2         26.76        417.92       260.15 o
  -3  -2   2       3495.73       3601.81       440.11 o
  -2  -2   2       1792.93       2889.67       233.56 o
  -1  -2   2        517.43        679.96        98.90 o
   0  -2   2       2319.53       1723.83       179.02 o
   1  -2   2       1092.31        938.36       193.60 o
   2  -2   2       3422.98       3461.15       371.01 o
   3  -2   2      27556.32      33463.85      1751.70 o
   4  -2   2      36594.33      42573.15      2338.19 o
   5  -2   2        980.07        679.52       332.53 o
   6  -2   2         38.48         68.23       271.40 o
   7  -2   2        948.04       1236.11       434.29 o
   8  -2   2         36.37       -438.21       475.92 o
   9  -2   2        135.68        220.66       544.57 o
  -9  -1   2         69.96       -130.34      1205.44 o
  -8  -1   2         26.97        -60.45       886.11 o
  -7  -1   2        117.49       1009.34       586.09 o
  -6  -1   2       1231.70       1526.97       383.56 o
  -5  -1   2        199.41        158.39       156.49 o
  -4  -1   2       3767.56       5684.78       505.23 o
  -3  -1   2        431.67        277.60       118.16 o
  -2  -1   2       9048.37      11476.01       447.12 o
  -1  -1   2       1925.93       2036.15       352.35 o
   0  -1   2        301.18        515.88       106.96 o
   1  -1   2       1062.84       2130.00       491.39 o
   2  -1   2       4316.94       6812.55      1110.91 o
   3  -1   2      30003.96      26275.09      1610.72 o
   4  -1   2         88.49        682.29       307.40 o
   5  -1   2       4450.79       6484.75      1101.38 o
   6  -1   2          5.34       -220.86       734.99 o
   7  -1   2          3.24        -90.29       186.22 o
   8  -1   2          3.62        143.60       276.27 o
   9  -1   2        288.38        555.20       607.32 o
 -10   0   2         10.52        221.62       556.21 o
  -9   0   2         26.61         49.36       224.50 o
  -8   0   2          8.08        692.01       510.12 o
  -7   0   2         26.98         81.75       677.90 o
  -6   0   2        621.67        532.15       183.76 o
  -5   0   2      16910.22      16569.22       874.43 o
  -4   0   2      12011.51      13031.12       663.53 o
  -3   0   2       1910.16       1559.53       191.36 o
  -2   0   2       9008.27       9032.38       693.93 o
  -1   0   2       9450.73       9499.53       924.15 o
   0   0   2       3657.58       4986.64       530.96 o
   1   0   2       4670.40       5173.09       885.94 o
   2   0   2      10573.44      15170.53      1837.03 o
   3   0   2       1031.94        431.74       356.85 o
   4   0   2       1878.09       1877.50       766.10 o
   5   0   2       3033.20       2524.76       659.39 o
   6   0   2       1850.46       2535.54       758.14 o
   7   0   2          5.09        272.02       236.97 o
   8   0   2         80.67       1077.59       494.07 o
   9   0   2         68.09        461.14       518.11 o
 -10   1   2        330.30         24.85       437.01 o
  -9   1   2        535.55        291.72       251.26 o
  -8   1   2        309.05        560.84       376.83 o
  -7   1   2         59.64       -121.13       202.39 o
  -6   1   2       2325.74       1986.39       330.47 o
  -5   1   2       5206.41       5246.37       523.44 o
  -4   1   2       1527.90       1005.14       223.17 o
  -3   1   2       6190.21       9485.86       444.08 o
  -2   1   2       3138.64       4294.68       224.07 o
  -1   1   2       8318.04      10072.86      1155.23 o
   0   1   2         43.05        318.17       143.47 o
   1   1   2       2072.21       2275.22       673.91 o
   2   1   2       1342.84       1747.42       701.85 o
   3   1   2       2235.81       3877.81      1168.28 o
   4   1   2        436.77        697.33       590.62 o
   5   1   2       2909.53       3098.26      1102.03 o
   6   1   2       1646.89        882.80       533.07 o
   7   1   2       1217.12       1302.56       619.62 o
   8   1   2          1.65        289.54       401.48 o
   9   1   2         32.02        213.31       356.18 o
 -10   2   2          5.17        525.33       643.27 o
  -9   2   2         89.39        475.32       394.84 o
  -8   2   2         19.28        101.51       194.17 o
  -7   2   2         39.65         49.91       108.76 o
  -6   2   2       1925.07       2325.72       323.96 o
  -5   2   2         74.97         41.98        82.66 o
  -4   2   2         73.29       1099.91       200.03 o
  -3   2   2        696.98        481.13       222.08 o
  -2   2   2      14540.21      22367.75      1514.70 o
  -1   2   2        192.36        806.76       244.77 o
   0   2   2       4719.03       7505.59       717.89 o
   1   2   2        256.24        167.12       322.19 o
   2   2   2         38.38        511.79       418.18 o
   3   2   2        203.63        481.37       670.53 o
   4   2   2       6900.85       8602.00      2344.37 o
   5   2   2       1293.11        677.25       498.04 o
   6   2   2        818.78        632.57       416.53 o
   7   2   2          0.51       -139.28       541.74 o
   8   2   2        294.80        891.93       398.76 o
   9   2   2          6.88       -195.35       199.18 o
  -9   3   2        173.61        186.35       192.63 o
  -8   3   2        662.37       1109.18       460.39 o
  -7   3   2       1456.02       1358.36       257.73 o
  -6   3   2        289.81        552.57       149.22 o
  -5   3   2        673.39        853.81       199.75 o
  -4   3   2       1260.61       1490.72       223.69 o
  -3   3   2       1342.61       1643.18       209.20 o
  -2   3   2         11.79        653.98       144.14 o
  -1   3   2      19579.29      36105.16      1639.40 o
   0   3   2       2034.57       3140.04       377.26 o
   1   3   2          6.30        688.56       648.17 o
   2   3   2          4.04         63.32       293.82 o
   3   3   2        267.67        956.71      1031.80 o
   4   3   2          6.37       2408.55      1230.24 o
   5   3   2       2142.39       2339.96      1409.20 o
   6   3   2        270.22         61.38       178.66 o
   7   3   2        183.69       1056.35       625.28 o
   8   3   2        108.50         63.11       202.35 o
  -9   4   2         93.38         33.30       195.32 o
  -8   4   2        713.50        649.21       346.54 o
  -7   4   2          5.04        758.22       254.07 o
  -6   4   2        343.01       2708.70       530.22 o
  -5   4   2       1752.93       2104.06       280.19 o
  -4   4   2       9347.30      10227.03       908.50 o
  -3   4   2       1914.43       4177.68       665.57 o
  -2   4   2       1232.73       2122.08       309.07 o
  -1   4   2         69.11        271.39       233.08 o
   0   4   2       7406.06       8032.14       584.11 o
   1   4   2        444.50        136.76       290.73 o
   2   4   2        243.34        -97.98       203.95 o
   3   4   2       2056.42        775.26       630.90 o
   4   4   2         77.96        351.73       395.19 o
   5   4   2         10.24       1187.30      1201.91 o
   6   4   2        823.66        546.88       420.06 o
   7   4   2        307.67       -148.42       148.42 o
   8   4   2          6.69       -150.57       150.57 o
 -10   5   2        113.42          0.27       202.10 o
  -9   5   2        910.32        706.50       422.31 o
  -8   5   2        186.19        593.72       786.59 o
  -7   5   2        716.62       1228.03       287.75 o
  -6   5   2         24.46        228.12        84.86 o
  -4   5   2       1565.83       2115.00       329.87 o
  -3   5   2       9491.27       9818.19       658.42 o
  -2   5   2       2585.09       5523.76       789.03 o
  -1   5   2      16898.83      15590.40       876.52 o
   0   5   2       5285.29       5831.35      1138.18 o
   1   5   2       2252.34        957.87       529.12 o
   2   5   2        304.41         24.45       125.73 o
   3   5   2        160.66        -23.97       358.66 o
   4   5   2       1120.91        275.83       239.06 o
   5   5   2        310.26        392.68       660.88 o
   6   5   2        380.75        696.89       732.92 o
   7   5   2        150.65        -31.74       327.47 o
 -10   6   2        151.77       -154.65       229.23 o
  -9   6   2        252.12         -9.38        83.25 o
  -8   6   2       2984.57       2017.54       629.91 o
  -7   6   2        714.04       1192.73       287.01 o
  -6   6   2        245.83        610.70       201.68 o
  -5   6   2       1649.08       3530.47       423.94 o
  -4   6   2         22.75        406.19       269.76 o
  -3   6   2          8.33        163.07       138.64 o
  -2   6   2      15470.14      15081.16      1317.74 o
  -1   6   2      22440.62      26145.87      1220.80 o
   0   6   2         11.40        -42.93       251.96 o
   1   6   2        283.09         15.02        88.93 o
   2   6   2        777.15        362.46       387.79 o
   3   6   2        556.20        143.81       308.97 o
   4   6   2        329.12        353.82       581.97 o
   5   6   2        816.43        587.91       606.69 o
   6   6   2         82.39        250.59       458.71 o
   7   6   2        131.26         38.41       566.76 o
 -10   7   2         80.55        454.95       351.12 o
  -9   7   2       2479.38       2468.62       748.01 o
  -8   7   2        150.21        294.44       278.56 o
  -7   7   2       2700.89       2466.81       522.83 o
  -6   7   2        895.04       1451.17       284.76 o
  -5   7   2          7.49        809.06       255.28 o
  -4   7   2        727.75        522.47       166.17 o
  -3   7   2       1685.29       1670.38       312.12 o
  -2   7   2       7130.88       6495.24       678.03 o
  -1   7   2        545.10        850.67       238.50 o
   0   7   2        798.64        961.04       426.99 o
   1   7   2        733.03        370.81       293.97 o
   2   7   2         20.93        -17.57       112.64 o
   3   7   2         80.67        143.06       254.57 o
   4   7   2         27.35       -283.06       420.90 o
   5   7   2         52.42       -457.79       457.79 o
   6   7   2        335.36        426.93       257.81 o
 -10   8   2       3000.91       2949.79       919.51 o
  -9   8   2       1364.25       1848.78       650.00 o
  -8   8   2        534.81        325.92       206.03 o
  -7   8   2        266.75        595.27       234.73 o
  -6   8   2       1040.66        953.27       276.06 o
  -5   8   2        232.11       1136.82       411.27 o
  -4   8   2        958.75       1232.97       406.88 o
  -3   8   2       4125.86       3047.97       447.81 o
  -2   8   2          4.69        222.69       151.50 o
  -1   8   2        385.56        575.30       204.91 o
   0   8   2       3683.23       4366.01       962.26 o
   1   8   2       1364.22        577.03       267.54 o
   2   8   2         32.37         -1.20       177.44 o
   3   8   2          6.03       -342.00       342.00 o
   4   8   2         43.77        108.13       373.23 o
   5   8   2         22.08        520.13       442.43 o
   6   8   2         52.83       -572.81       572.81 o
  -9   9   2        289.39        -41.05       187.82 o
  -8   9   2        447.47        139.44       221.62 o
  -7   9   2        467.60        828.71       309.93 o
  -6   9   2        269.52        418.75       169.72 o
  -5   9   2       1082.89       1038.69       252.18 o
  -4   9   2         99.17        308.54       323.97 o
  -3   9   2          2.03        -18.49       100.39 o
  -2   9   2        334.13       1200.37       591.71 o
  -1   9   2        387.72        456.81       383.42 o
   0   9   2       1728.65       2430.53       825.47 o
   1   9   2       1067.32       1187.23       600.16 o
   2   9   2       1065.59        736.38       456.33 o
   3   9   2          3.21        -30.50       244.87 o
   4   9   2         16.48       -238.14       370.88 o
   5   9   2         13.67       -404.37       404.37 o
  -9  10   2         43.81        135.34       299.62 o
  -8  10   2       1133.15       1167.37       495.24 o
  -7  10   2       1525.11        796.63       275.61 o
  -6  10   2          5.81        177.49       230.39 o
  -5  10   2        167.17        172.91       123.61 o
  -4  10   2         56.44        135.80       102.11 o
  -3  10   2        200.57        440.73       216.76 o
  -2  10   2        550.33        682.71       508.63 o
  -1  10   2       1930.28       3551.33      1145.45 o
   0  10   2         38.74       -409.32       409.32 o
   1  10   2        600.41        137.35       368.33 o
   2  10   2         15.26       -150.08       266.30 o
   3  10   2        205.64         30.06       171.55 o
   4  10   2         30.34        566.91       436.44 o
  -8  11   2        502.22        620.94       440.29 o
  -7  11   2        149.11        195.83       125.73 o
  -6  11   2       1180.88        966.84       327.26 o
  -5  11   2         12.63         55.34       329.51 o
  -4  11   2         41.14        147.54       138.19 o
  -3  11   2         18.92        101.94        73.00 o
  -2  11   2        253.07        597.71       501.20 o
  -1  11   2         94.36        259.25       365.82 o
   0  11   2        448.76        853.61       551.48 o
   1  11   2         59.03        449.69       506.40 o
   2  11   2        122.36        -91.93       299.82 o
   3  11   2          4.12       -112.25       160.74 o
  -7  12   2        468.28        604.97       368.72 o
  -6  12   2         27.75        -42.41       225.66 o
  -5  12   2       1059.63       1008.25       561.14 o
  -4  12   2         49.73        384.21       405.65 o
  -3  12   2         45.38        108.47       512.54 o
  -2  12   2        125.72       1007.20       677.66 o
  -1  12   2          1.96        693.40       578.56 o
   0  12   2         11.05       -806.86       806.86 o
   1  12   2        456.61        631.66       569.44 o
   2  12   2         89.19        555.41       569.16 o
  -7  13   2         26.16        -47.09        92.79 o
  -6  13   2        587.43       1051.88       605.17 o
  -5  13   2         45.60          6.74       126.63 o
  -4  13   2        333.72       1517.17       710.18 o
  -3  13   2         66.21         28.26       341.35 o
  -2  13   2          9.88        -37.82       195.53 o
  -1  13   2          4.98        -80.45       439.42 o
   0  13   2         99.97      -1004.89      1004.89 o
   1  13   2         35.42        153.58       298.59 o
  -5  14   2        122.33        196.34       269.06 o
  -4  14   2         31.15       1039.60       742.55 o
  -3  14   2         23.19        505.91       661.37 o
  -2  14   2         21.57       -674.21       723.16 o
  -1  14   2         95.74       -288.82       693.74 o
   0 -14   3         26.74        700.93       449.10 o
   1 -14   3         11.85        928.83       564.50 o
   2 -14   3          0.91        253.77       298.90 o
   3 -14   3        674.19       1092.35       596.36 o
   4 -14   3        937.52        986.84       545.67 o
   5 -14   3         47.27        233.07       418.47 o
  -2 -13   3         38.10        265.19       410.87 o
  -1 -13   3        342.83        387.99       504.77 o
   0 -13   3        298.25       1190.79       647.19 o
   1 -13   3        206.37        837.16       489.93 o
   2 -13   3         52.50        -17.87       197.16 o
   3 -13   3       1236.73       2415.64       787.76 o
   4 -13   3         60.60        -89.72       142.64 o
   5 -13   3        835.70       1393.94       602.12 o
   6 -13   3        617.30       1043.38       532.91 o
  -3 -12   3        106.09       -139.32       512.61 o
  -2 -12   3          3.53        248.00       133.46 o
  -1 -12   3          6.42        345.70       302.66 o
   0 -12   3        219.63        395.35       394.03 o
   1 -12   3        140.11        -10.67       114.70 o
   2 -12   3        137.04        -10.90       143.02 o
   3 -12   3        570.17        690.05       450.97 o
   4 -12   3         38.04        153.44       201.07 o
   5 -12   3         78.68        345.25       334.87 o
   6 -12   3        126.39        448.67       362.15 o
   7 -12   3         24.82       -300.90       411.09 o
  -4 -11   3         11.01       -519.58       748.87 o
  -3 -11   3         76.12         13.06       284.19 o
  -2 -11   3         20.36       -124.98       244.02 o
  -1 -11   3          3.50       -284.93       311.57 o
   0 -11   3        893.92       1166.79       576.29 o
   1 -11   3        871.21       1726.33       602.68 o
   2 -11   3        338.78        362.85       273.41 o
   3 -11   3        314.41        496.96       353.70 o
   4 -11   3        125.66        606.93       399.59 o
   5 -11   3       1916.31       2193.46       692.19 o
   6 -11   3         90.78        416.57       175.27 o
   7 -11   3       1476.40       1057.15       530.63 o
   8 -11   3       1702.18       2450.30       801.90 o
  -5 -10   3          6.11       -728.30      1060.34 o
  -4 -10   3         16.88         98.26       468.17 o
  -3 -10   3        289.20        381.85       295.58 o
  -2 -10   3       2299.33       4865.12      1328.78 o
  -1 -10   3          0.21        490.33       491.17 o
   0 -10   3       2132.85       3280.18       843.46 o
   1 -10   3       1146.42       1259.38       451.85 o
   2 -10   3        532.06       1160.69       437.88 o
   3 -10   3         36.22        108.92       121.83 o
   4 -10   3       3631.76       3190.57       742.58 o
   5 -10   3       3151.38       2823.10       712.68 o
   6 -10   3        235.29         14.46       213.88 o
   7 -10   3        659.32        526.75       439.25 o
   8 -10   3         26.63       -320.01       320.01 o
  -6  -9   3        371.63       1964.66      1814.55 o
  -5  -9   3        569.27       2722.27      1982.50 o
  -4  -9   3         46.99        158.14       258.76 o
  -3  -9   3       1260.13       1273.18       492.69 o
  -2  -9   3       1397.15       2025.01       768.88 o
  -1  -9   3       1515.70       2568.08       774.37 o
   0  -9   3       2212.96       2571.07       683.79 o
   1  -9   3       1010.81       1520.09       496.23 o
   2  -9   3       1777.21       1680.47       455.71 o
   3  -9   3        653.71        554.25       258.92 o
   4  -9   3        665.60        620.86       336.62 o
   5  -9   3         52.68        -83.87       133.93 o
   6  -9   3        835.25       1260.15       496.61 o
   7  -9   3        115.78        -98.28        98.28 o
   8  -9   3         81.43        395.22       333.67 o
  -6  -8   3        240.55        -77.29      1078.26 o
  -5  -8   3        175.37        764.97      1168.08 o
  -4  -8   3        152.78        502.20       380.89 o
  -3  -8   3        935.33        997.17       512.53 o
  -2  -8   3         11.14       -169.95       206.96 o
  -1  -8   3         94.42        887.00       517.37 o
   0  -8   3       1346.56       1912.54       516.00 o
   1  -8   3         68.19       -265.60       265.60 o
   2  -8   3       2875.56       3199.49       593.10 o
   3  -8   3       1720.59       1600.37       467.22 o
   4  -8   3        585.94        501.15       219.46 o
   5  -8   3        174.32        222.05       294.61 o
   6  -8   3       4997.77       6072.62      1100.14 o
   7  -8   3       3656.86       5123.69      1117.33 o
   8  -8   3        366.31        647.16       286.71 o
   9  -8   3       2102.16       2733.34       959.59 o
  -7  -7   3          5.87        -51.59       756.96 o
  -6  -7   3        585.02       1113.20      1197.22 o
  -5  -7   3        891.67       1598.77       508.57 o
  -4  -7   3        610.66       1033.19       274.88 o
  -3  -7   3        555.44        601.51       274.62 o
  -2  -7   3        230.20        428.64       148.72 o
  -1  -7   3       7938.00       9370.07      1190.43 o
   0  -7   3        945.90       1456.41       453.76 o
   1  -7   3       8356.28       7095.89       848.16 o
   2  -7   3      11995.90      10802.67       535.54 o
   3  -7   3       7024.54       5940.11       649.54 o
   4  -7   3       3590.75       2821.49       382.50 o
   5  -7   3       1759.70       1264.30       234.16 o
   6  -7   3       4739.58       5077.95       696.11 o
   7  -7   3         13.23         98.98       299.78 o
   8  -7   3       2327.18       1490.80       564.40 o
   9  -7   3        345.37        -44.17       130.44 o
  -8  -6   3        438.37       1404.53       685.76 o
  -7  -6   3        174.04        481.54       325.90 o
  -6  -6   3        480.80        985.61       633.69 o
  -5  -6   3        727.11        879.78       435.23 o
  -4  -6   3       1549.46       2410.94       448.65 o
  -3  -6   3        332.43        270.48        97.03 o
  -2  -6   3       5359.23       6256.71       529.63 o
  -1  -6   3      15041.44      17338.64      1422.75 o
   0  -6   3         70.90        326.12       226.95 o
   1  -6   3       8669.31       5399.10       978.10 o
   2  -6   3       3088.73       2431.14       314.91 o
   3  -6   3       2842.53       3056.87       404.68 o
   4  -6   3       1088.41       1244.50       263.62 o
   5  -6   3       5018.13       4678.17       588.03 o
   6  -6   3       2305.55       3105.43       658.67 o
   7  -6   3          9.85       -215.19       215.19 o
   8  -6   3         69.27         48.46       319.27 o
   9  -6   3        514.21        165.10       587.56 o
  -8  -5   3        512.19       1518.79       910.54 o
  -7  -5   3         50.59        326.12       859.50 o
  -6  -5   3        811.81       1830.17       622.33 o
  -5  -5   3       1440.87       1853.60       565.85 o
  -4  -5   3       2628.48       3021.69       576.55 o
  -3  -5   3        706.23        454.25       170.71 o
  -2  -5   3        350.06        436.75       135.50 o
  -1  -5   3         31.51        -83.62        83.62 o
   0  -5   3       2374.91       2003.83       356.80 o
   1  -5   3       5313.78       3383.22       481.24 o
   2  -5   3        778.98       1884.44       704.63 o
   3  -5   3       9262.44      10427.05      1050.10 o
   4  -5   3      13416.21      14838.90      1308.69 o
   5  -5   3       2550.60       2270.50       547.73 o
   6  -5   3        192.21        220.96       179.37 o
   7  -5   3        169.12        185.55       147.88 o
   8  -5   3       1748.15        844.71       443.24 o
   9  -5   3         11.99        194.97       277.60 o
  -8  -4   3        222.47        633.55       467.32 o
  -7  -4   3         19.24         19.03       505.89 o
  -6  -4   3        292.08         -2.11       274.98 o
  -5  -4   3        566.47         89.14       246.92 o
  -4  -4   3       2407.08       1951.59       357.92 o
  -3  -4   3        422.31        384.03       138.69 o
  -2  -4   3        412.44        159.52       224.61 o
  -1  -4   3        308.45        240.57       133.91 o
   0  -4   3       3298.71       2498.55       356.43 o
   1  -4   3       1699.84       1404.87       410.36 o
   2  -4   3         12.94        325.10       209.86 o
   3  -4   3      12820.96      12615.04      1083.75 o
   4  -4   3       5457.95       5663.25       849.06 o
   5  -4   3       1967.89       1779.75       353.28 o
   6  -4   3          6.63        297.72       413.87 o
   7  -4   3       2635.72       3992.54       749.04 o
   8  -4   3       1931.52       1994.71       588.09 o
   9  -4   3        423.56        181.58       223.02 o
  -9  -3   3         59.38        657.32       611.23 o
  -8  -3   3        182.56         82.60       929.45 o
  -7  -3   3       1000.84       1981.62       715.54 o
  -6  -3   3       1780.95       1941.10       576.64 o
  -5  -3   3       2501.70       2252.69       447.95 o
  -4  -3   3       8604.52       8146.00       732.42 o
  -3  -3   3       7813.15       6574.55       553.65 o
  -2  -3   3      16619.67      11959.88       750.37 o
  -1  -3   3        169.47        306.97       137.70 o
   0  -3   3      24677.78      21248.22       763.15 o
   1  -3   3       2806.12       2894.26      1017.95 o
   2  -3   3      10255.98      12004.36       940.93 o
   3  -3   3      16632.31      13716.97      6204.98 o
   4  -3   3       3769.23       5302.25      2042.42 o
   5  -3   3       7226.38       5214.35      1082.03 o
   8  -3   3         56.03       -104.11       283.86 o
   9  -3   3        592.84        639.92       707.73 o
  -9  -2   3        457.87        808.74       706.76 o
  -8  -2   3        348.29        988.76       612.58 o
  -7  -2   3       8291.73      14130.44      1795.22 o
  -6  -2   3       1168.06        935.33       462.66 o
  -5  -2   3       3913.35       3782.36       549.80 o
  -4  -2   3       2998.90       2866.85       325.88 o
  -3  -2   3        405.68        985.76       188.75 o
  -2  -2   3       4511.33       5203.00       344.44 o
  -1  -2   3      14129.11      13947.16       570.24 o
   0  -2   3      27473.33      21575.40       983.19 o
   1  -2   3        346.39        248.78       236.77 o
   2  -2   3        454.18       -269.29       379.81 o
   3  -2   3      13424.79      12774.11       975.97 o
   4  -2   3        439.04        782.96       357.53 o
   5  -2   3       5952.19       6087.47      1019.14 o
   6  -2   3        195.64        542.14       354.79 o
   7  -2   3         31.58       -146.18       536.22 o
   8  -2   3         10.87        125.21       260.60 o
   9  -2   3       1274.70       1653.51       975.37 o
  -9  -1   3        444.78        704.38       628.35 o
  -8  -1   3        742.84       1413.15       661.40 o
  -7  -1   3       1277.57       2230.47       843.44 o
  -6  -1   3        800.46       1002.84       216.78 o
  -5  -1   3        133.57         26.43        87.65 o
  -4  -1   3        147.36        234.07        99.02 o
  -3  -1   3       6044.09       5884.27       462.82 o
  -2  -1   3      14834.78      14232.28       530.38 o
  -1  -1   3        150.80        365.31       192.76 o
   0  -1   3       5529.51       4374.85      1822.94 o
   1  -1   3       1208.47       2444.19       303.58 o
   2  -1   3      14041.70      12939.75      1635.03 o
   3  -1   3       3313.24       4007.65      1029.19 o
   4  -1   3       9935.78       9336.21      1016.56 o
   5  -1   3       7701.44       7684.25      1158.79 o
   6  -1   3       1950.02       2448.97       767.93 o
   7  -1   3        559.75       1151.34       835.81 o
   8  -1   3        335.10       1181.76       583.76 o
   9  -1   3       1982.77       2120.57       762.12 o
 -10   0   3        472.91        155.46      1355.70 o
  -9   0   3          9.81        333.08       383.67 o
  -8   0   3         39.87       1165.82       556.98 o
  -7   0   3        225.28        373.78       181.26 o
  -6   0   3       5000.16       5306.42       588.81 o
  -5   0   3      18591.60      20371.78       868.37 o
  -4   0   3        217.20        160.82        61.88 o
  -3   0   3       7231.63       6994.24       589.45 o
  -2   0   3      10824.57      12228.49       647.56 o
  -1   0   3      26200.68      25181.67       864.71 o
   0   0   3       8169.17      11542.51       566.86 o
   1   0   3      46874.73      62073.51      1612.44 o
   2   0   3      34637.71      35271.37      2960.91 o
   3   0   3       2143.71       1276.09       616.54 o
   4   0   3       7481.74       7307.70      1649.41 o
   5   0   3        404.62        423.01       268.76 o
   6   0   3       1082.50       1353.19       562.89 o
   7   0   3         65.94        667.18       447.14 o
   8   0   3        924.47       1294.32       996.69 o
   9   0   3        292.03        428.19       618.84 o
 -10   1   3        857.35       2670.47      2482.69 o
  -9   1   3       1253.14       2804.44       979.98 o
  -8   1   3       2847.46       3433.82       582.75 o
  -7   1   3         69.01         30.53        98.63 o
  -6   1   3      18412.83      17170.38      1038.34 o
  -5   1   3       5143.04       6052.78       826.57 o
  -4   1   3       6779.71       6247.56       573.99 o
  -3   1   3      11307.94      10510.98       993.15 o
  -2   1   3      11468.61      10391.73       798.48 o
  -1   1   3      41902.21      43058.66      2499.26 o
   0   1   3        950.63        476.88       278.90 o
   1   1   3      18608.20      22447.50       911.39 o
   2   1   3        505.61        358.48       411.76 o
   3   1   3       5106.64       4031.33      1298.95 o
   4   1   3        514.04        426.64       400.09 o
   5   1   3        872.20       1005.67       845.93 o
   6   1   3       4830.24       4342.92       975.35 o
   7   1   3        985.65        767.36       486.11 o
   8   1   3         31.93        725.03       738.32 o
   9   1   3         84.98        112.64       330.99 o
 -10   2   3        420.53       3155.90      2417.24 o
  -9   2   3       1512.82       1525.99       524.70 o
  -8   2   3        884.55        963.08       421.58 o
  -7   2   3       1792.42       1705.36       428.18 o
  -6   2   3      10981.51      11049.67      1002.36 o
  -5   2   3        152.33         13.63        63.24 o
  -4   2   3        172.10        248.52       120.25 o
  -3   2   3         74.82        114.88       111.18 o
  -2   2   3       1349.70       2046.20       221.83 o
  -1   2   3      16594.26      30580.92      2879.22 o
   0   2   3        400.89        417.07       219.06 o
   1   2   3       1274.06       1296.46       703.07 o
   2   2   3        274.58        163.78       550.48 o
   3   2   3       5975.55       5908.92      1914.88 o
   4   2   3       9815.03       8637.45      2239.96 o
   5   2   3        735.19       1191.92       823.23 o
   6   2   3       1885.06       2680.64       862.07 o
   7   2   3        428.49        212.34       257.37 o
   8   2   3        137.11       -152.23       459.70 o
 -10   3   3        565.29       2417.96      1949.38 o
  -9   3   3       1920.67       2664.47       979.81 o
  -8   3   3       1589.01       1223.61       396.08 o
  -7   3   3        430.33        385.73       236.37 o
  -6   3   3        741.27        738.20       157.74 o
  -5   3   3         91.58        214.74       117.49 o
  -4   3   3        974.01       1208.76       182.77 o
  -3   3   3        352.96        768.45       147.74 o
  -2   3   3      10736.01      12805.35       916.30 o
  -1   3   3      13100.44      16287.23      1517.88 o
   0   3   3      10507.62      12055.81       904.89 o
   1   3   3       3619.89       4737.68       563.67 o
   2   3   3        912.63       1296.11       978.29 o
   3   3   3      11390.99      16552.27      3551.87 o
   4   3   3        306.27        -91.63       501.68 o
   5   3   3       3383.93       4651.77      1974.19 o
   6   3   3        728.12       1076.36       724.55 o
   7   3   3        585.77        -78.16       569.67 o
   8   3   3        320.16        427.29       294.46 o
 -10   4   3         18.85        376.87       355.88 o
  -9   4   3        643.84        820.78       407.56 o
  -8   4   3       1860.08       1257.36       454.87 o
  -7   4   3       3553.61       2941.57       701.39 o
  -6   4   3       2031.70       2409.81       331.84 o
  -5   4   3       5112.43       4289.59       393.02 o
  -4   4   3      10044.96      14092.70       691.67 o
  -3   4   3        195.74        112.40        95.02 o
  -2   4   3      10219.26      10765.65       995.33 o
  -1   4   3       5364.62       6190.78       601.60 o
   0   4   3       6144.24       6717.68      1450.34 o
   1   4   3        466.19        945.31       660.76 o
   2   4   3       5174.27       5311.71      1711.87 o
   3   4   3       6386.56       7217.14      2232.62 o
   4   4   3         32.45        715.11       899.41 o
   5   4   3         12.11        151.56       464.33 o
   6   4   3         79.02       -556.35       770.18 o
   7   4   3        251.78        524.20       496.34 o
   8   4   3         91.48         49.73       548.89 o
 -10   5   3        152.57         45.58        97.24 o
  -9   5   3       2236.83       2059.70       922.64 o
  -8   5   3       3859.25       4611.76       944.98 o
  -7   5   3       5197.67       4638.89       738.62 o
  -6   5   3        732.09       1200.84       250.87 o
  -5   5   3       5806.78       6797.34       537.75 o
  -4   5   3       1304.80        940.25       214.72 o
  -3   5   3       6069.37       6676.71       603.77 o
  -2   5   3       3356.53       5192.52       829.56 o
  -1   5   3        206.15        362.40       347.21 o
   0   5   3       9866.61      10004.90       787.68 o
   1   5   3       1818.82       1463.54       650.27 o
   2   5   3        220.01        703.53       506.62 o
   3   5   3       1384.99        277.93       494.95 o
   4   5   3        463.44        858.36       904.67 o
   5   5   3        946.79       1558.63      1305.15 o
   6   5   3         28.82       -155.91       414.65 o
   7   5   3        570.24       1246.28       740.98 o
 -10   6   3         63.87        429.72       423.46 o
  -9   6   3        103.60         48.07       103.57 o
  -8   6   3        215.16        762.82       551.20 o
  -7   6   3       1066.72       1560.15       478.40 o
  -6   6   3          2.63       1217.64       279.21 o
  -5   6   3        206.91        502.08       178.08 o
  -4   6   3         75.34        348.80       154.58 o
  -3   6   3       1830.67       2242.62       370.61 o
  -2   6   3      11029.87      13404.49      1406.12 o
  -1   6   3        183.40        383.00       217.69 o
   0   6   3       4248.62       4612.09       553.53 o
   1   6   3       1873.16        680.45       477.17 o
   2   6   3        789.49        995.97       607.35 o
   3   6   3         25.70         49.36       188.12 o
   4   6   3       2548.88       1687.50      1051.31 o
   5   6   3       1032.94       1902.55      1248.48 o
   6   6   3        313.72         10.64       396.50 o
   7   6   3        260.81        813.50       519.46 o
 -10   7   3        352.73        462.26       455.91 o
  -9   7   3        263.61        100.31       249.43 o
  -8   7   3        568.37        848.89       508.57 o
  -7   7   3       2613.66       2189.77       373.64 o
  -6   7   3       3849.86       3832.66       600.82 o
  -5   7   3       5580.84       5371.16       587.53 o
  -4   7   3        313.37        295.96       137.34 o
  -3   7   3       9950.96      10428.96       849.66 o
  -2   7   3       2939.87       3367.36       532.15 o
  -1   7   3       4978.39       5437.09       674.07 o
   0   7   3       5691.51       5000.95      1040.34 o
   1   7   3       3640.84       1479.17       669.59 o
   2   7   3       2097.88        998.31       583.13 o
   3   7   3         14.55        819.79       656.44 o
   4   7   3        666.04        289.22       366.24 o
   5   7   3         58.11        508.52       581.55 o
   6   7   3        232.96        112.99       426.70 o
 -10   8   3       3643.19       3136.59       966.48 o
  -9   8   3        239.18        419.72       341.97 o
  -8   8   3       1115.81       1434.26       548.43 o
  -7   8   3       1742.03       1327.83       294.19 o
  -6   8   3       3787.31       3611.71       537.56 o
  -5   8   3       1342.01       1269.18       303.48 o
  -4   8   3       4043.61       3042.37       469.56 o
  -3   8   3       3984.06       4501.48       616.65 o
  -2   8   3          9.37         40.62       222.93 o
  -1   8   3        720.95        973.85       273.07 o
   0   8   3         27.46        -19.45       314.10 o
   1   8   3        371.08        221.52       153.55 o
   2   8   3        125.18       -118.49       274.65 o
   3   8   3         54.15        319.27       421.62 o
   4   8   3          5.86        151.57       329.27 o
   5   8   3          4.33       -123.59       223.46 o
   6   8   3        115.46        443.47       813.68 o
  -9   9   3        162.20        -87.68       166.81 o
  -8   9   3        826.36       1232.65       523.95 o
  -7   9   3        719.62        313.49       178.12 o
  -6   9   3       3201.23       2476.46       456.90 o
  -5   9   3       1609.64       1239.14       310.00 o
  -4   9   3         67.05        123.54       156.20 o
  -3   9   3        494.84        490.99       634.89 o
  -2   9   3        516.26        465.99       466.01 o
  -1   9   3        285.03       -166.25       166.25 o
   0   9   3          2.36       -272.12       408.17 o
   1   9   3       1874.11        719.47       463.11 o
   2   9   3       1097.80        554.50       477.34 o
   3   9   3        299.63       -226.72       342.33 o
   4   9   3        126.97       -229.60       229.60 o
   5   9   3         55.44        452.35       490.69 o
  -9  10   3        152.02        299.54       289.61 o
  -8  10   3        562.20        613.79       424.37 o
  -7  10   3         40.08        -63.20       234.45 o
  -6  10   3       1195.39       1126.14       326.07 o
  -5  10   3        728.80        814.54       285.02 o
  -4  10   3        503.49        628.30       518.25 o
  -3  10   3         11.74        291.25       216.17 o
  -2  10   3       1956.04       2846.21      1016.99 o
  -1  10   3       2533.76       2510.83      1055.79 o
   0  10   3          4.52       -375.25       375.25 o
   1  10   3        190.26         32.94       221.01 o
   2  10   3         74.73        275.26       225.34 o
   3  10   3        132.65       1338.19       796.37 o
   4  10   3         13.72         37.60       206.13 o
  -8  11   3        723.72        621.88       374.88 o
  -7  11   3        392.97        302.84       145.39 o
  -6  11   3       1902.77       1739.65       403.35 o
  -5  11   3       1357.17       1204.06       353.77 o
  -4  11   3       1204.13       1423.57       466.75 o
  -3  11   3         31.80        162.24       152.09 o
  -2  11   3       1514.69       2741.14      1063.04 o
  -1  11   3        154.77       -473.72       489.85 o
   0  11   3        214.85        180.34       449.91 o
   1  11   3         32.19       -145.43       145.43 o
   2  11   3         75.94       -116.91       116.91 o
   3  11   3        188.10        494.75       464.42 o
  -7  12   3        265.68        369.38       354.18 o
  -6  12   3         46.43       -384.58       384.58 o
  -5  12   3        149.25       -331.73       331.73 o
  -4  12   3        120.31        330.22       420.05 o
  -3  12   3        395.26        845.38       679.54 o
  -2  12   3        371.40        -58.11       259.49 o
  -1  12   3          1.37       -390.87       448.41 o
   0  12   3        274.18        140.18       626.78 o
   1  12   3        232.80        -91.17       238.33 o
   2  12   3         21.86       -279.44       328.42 o
  -7  13   3         22.60        312.79       386.35 o
  -6  13   3         67.48        370.28       400.73 o
  -5  13   3        449.14       2197.61       922.03 o
  -4  13   3        579.63        897.41       728.57 o
  -3  13   3        198.39        408.66       436.79 o
  -2  13   3        210.50        884.73       419.34 o
  -1  13   3         12.63       -752.30       752.30 o
   0  13   3        430.99        644.48       692.68 o
   1  13   3          0.59        119.71       319.03 o
  -5  14   3        280.59       1018.00       724.45 o
  -4  14   3        265.85        539.18       630.99 o
  -3  14   3        216.65       -259.16       543.45 o
  -2  14   3          5.45       -428.18       598.23 o
   0 -14   4          5.23        647.35       580.05 o
   1 -14   4          8.14        722.03       564.70 o
   2 -14   4         65.05        134.91       259.07 o
   3 -14   4       1131.41       1740.87       682.66 o
   4 -14   4        384.61        263.80       374.85 o
  -2 -13   4        102.38       -678.62       678.62 o
  -1 -13   4        127.85        323.29       179.26 o
   0 -13   4        317.58        624.42       489.12 o
   1 -13   4        118.59        117.83       243.75 o
   2 -13   4        591.75       1313.29       587.13 o
   3 -13   4       1614.32       3222.81       857.72 o
   4 -13   4          7.51          0.27       109.05 o
   5 -13   4        842.31       1967.24       696.53 o
   6 -13   4        756.31       1174.90       624.55 o
  -3 -12   4         16.71       -516.30       516.30 o
  -2 -12   4         16.05         55.87       442.53 o
  -1 -12   4         61.89        461.12       466.99 o
   0 -12   4        110.89        282.32       317.28 o
   1 -12   4        101.48          0.96       158.28 o
   2 -12   4       1713.64       3133.69       816.87 o
   3 -12   4       1050.72       1445.08       549.10 o
   4 -12   4         27.74        -81.93        90.07 o
   5 -12   4          3.21         16.96       238.57 o
   6 -12   4          8.15       -346.48       346.48 o
   7 -12   4        110.59        277.13       314.26 o
  -4 -11   4         21.64        664.94       223.79 o
  -3 -11   4         21.23       -244.46       244.46 o
  -2 -11   4          5.21         -3.49       193.67 o
  -1 -11   4        236.65        454.86       341.43 o
   0 -11   4        214.93        628.49       398.18 o
   1 -11   4         11.88       -131.47       229.07 o
   2 -11   4          2.89        122.65       117.44 o
   3 -11   4         82.27        363.14       265.05 o
   4 -11   4        368.82        707.01       322.92 o
   5 -11   4        750.19        935.00       461.00 o
   6 -11   4          0.92          0.27       188.23 o
   7 -11   4        768.54       1187.75       554.69 o
  -5 -10   4          2.74        -43.51       998.73 o
  -4 -10   4         12.70       -659.66       888.30 o
  -3 -10   4        486.56        499.29       352.29 o
  -2 -10   4       1132.92       1958.07       712.77 o
  -1 -10   4          1.09         87.34       307.53 o
   0 -10   4         95.38        109.80       292.43 o
   1 -10   4        479.31         40.66       103.37 o
   2 -10   4       1093.73       1101.50       385.36 o
   3 -10   4        850.25       1334.69       452.97 o
   4 -10   4       9126.72       9900.88      1309.90 o
   5 -10   4       2487.19       2838.32       739.64 o
   6 -10   4        131.63        623.20       382.62 o
   7 -10   4        407.55        348.09       246.52 o
   8 -10   4        130.83        -81.38       148.54 o
  -6  -9   4         69.06        439.20       718.63 o
  -5  -9   4        299.57       1389.07      1633.91 o
  -4  -9   4         71.37       1580.19      1114.29 o
  -3  -9   4       2367.12       4470.20      1431.10 o
  -2  -9   4        431.35        921.37       439.55 o
  -1  -9   4        355.13        619.20       552.15 o
   0  -9   4        933.68        936.44       409.34 o
   1  -9   4       3500.94       3727.66       696.75 o
   2  -9   4       2339.54       1937.39       520.89 o
   3  -9   4       3103.57       3082.01       644.69 o
   4  -9   4       4484.94       4994.51       891.73 o
   5  -9   4          7.07        -57.57       259.73 o
   6  -9   4         71.79        104.99       257.98 o
   7  -9   4         32.69        338.15       269.72 o
   8  -9   4        385.29        170.30       204.19 o
  -6  -8   4        167.57        366.93       342.80 o
  -5  -8   4         55.80         89.24       466.49 o
  -4  -8   4       2271.88       6608.64      2808.38 o
  -3  -8   4       2238.06       4313.70      1070.83 o
  -2  -8   4        293.92        566.35       352.14 o
  -1  -8   4        947.50        495.95       231.15 o
   0  -8   4         75.79        418.57       297.40 o
   1  -8   4        712.43       2732.95       608.77 o
   2  -8   4        106.78        330.97       254.45 o
   3  -8   4       2662.31       1773.28       474.46 o
   4  -8   4         93.16        426.80       330.46 o
   5  -8   4       1742.46       1356.35       478.99 o
   6  -8   4       5929.13       6227.64      1153.00 o
   7  -8   4       1370.42       2531.14       806.86 o
   8  -8   4        614.12       1412.36       659.47 o
  -7  -7   4        118.36        525.87      1617.59 o
  -6  -7   4        292.27       1146.18      1523.70 o
  -5  -7   4        123.49       -656.04       980.38 o
  -4  -7   4        114.77        549.50       458.49 o
  -3  -7   4        143.40         -6.66       126.47 o
  -2  -7   4       2899.94       3398.07       651.20 o
  -1  -7   4       7351.82       7534.36       824.47 o
   0  -7   4         66.50         38.23        89.24 o
   1  -7   4       1682.33       1570.22       404.11 o
   2  -7   4       1079.84        740.48       251.64 o
   3  -7   4       2155.04       2801.92       589.55 o
   4  -7   4          0.24        349.79       292.94 o
   5  -7   4      10190.26      10554.32      1359.25 o
   6  -7   4       5545.52       6194.92      1132.78 o
   7  -7   4          7.12        -56.96       166.73 o
   8  -7   4       1287.25        878.25       493.95 o
   9  -7   4        709.15       1351.93       582.36 o
  -8  -6   4        235.41       1220.01      1125.64 o
  -7  -6   4         44.42       -214.14       405.33 o
  -6  -6   4         90.31        324.07       299.82 o
  -5  -6   4         42.61        -18.45       206.86 o
  -4  -6   4        837.91        347.75       296.20 o
  -3  -6   4        220.28         -0.86       130.39 o
  -2  -6   4      21236.68      24585.78      1462.03 o
  -1  -6   4       8505.21       9323.11      1288.19 o
   0  -6   4         20.12        -13.27        85.53 o
   1  -6   4        804.09        887.43       203.33 o
   2  -6   4       2186.90       1518.74       369.94 o
   3  -6   4       1341.39       2189.16       553.96 o
   4  -6   4       6692.15       6496.10       945.50 o
   5  -6   4      14666.16      14288.87      1451.89 o
   6  -6   4       2100.85       1599.98       395.83 o
   7  -6   4        142.37        197.44       113.53 o
   8  -6   4        262.26        171.55       245.48 o
   9  -6   4        148.19         64.91       177.22 o
  -8  -5   4        125.00        181.24       337.68 o
  -7  -5   4        202.51        406.67       255.99 o
  -6  -5   4        597.34        985.86       411.90 o
  -5  -5   4       2379.54       2621.55       579.93 o
  -4  -5   4       2012.73       1600.87       502.28 o
  -3  -5   4       1579.36        751.51       353.78 o
  -2  -5   4      13809.80      12927.06       953.11 o
  -1  -5   4        433.87        528.08       204.92 o
   0  -5   4        476.80        436.97       142.74 o
   1  -5   4       4044.48       3402.77       539.77 o
   2  -5   4       5902.62       6970.66       858.19 o
   3  -5   4       1687.69       2029.60       428.57 o
   4  -5   4       1007.84        592.96       255.76 o
   5  -5   4          3.11         82.87       242.95 o
   6  -5   4          3.17         26.16       131.76 o
   7  -5   4       2601.76       2828.16       749.17 o
   8  -5   4       2288.90       2786.45       671.27 o
   9  -5   4        395.90        348.20       247.90 o
  -8  -4   4        107.13       -100.76       225.15 o
  -7  -4   4          7.65       -251.19       251.19 o
  -6  -4   4        375.01        212.79       228.15 o
  -5  -4   4       1070.17        988.39       355.94 o
  -4  -4   4         29.76        413.57       307.88 o
  -3  -4   4       2513.83       1697.06       370.33 o
  -2  -4   4       3428.47       3082.82       421.69 o
  -1  -4   4       2148.21       1661.21       286.10 o
   0  -4   4       6063.79       5159.43       432.43 o
   1  -4   4         97.33         65.12        72.56 o
   2  -4   4       1236.82       1635.11       380.16 o
   3  -4   4        363.83        777.01       251.07 o
   4  -4   4         74.87        -21.36       183.16 o
   5  -4   4        338.10        487.70       282.28 o
   6  -4   4       3184.17       4987.71      1121.94 o
   7  -4   4      11967.86      22285.03      2714.52 o
   8  -4   4       2212.05       3725.41      1485.60 o
   9  -4   4        423.25         94.42       197.92 o
  -9  -3   4          9.47        861.13      1395.23 o
  -8  -3   4         22.75        -48.09       618.36 o
  -7  -3   4        544.90        451.37       430.12 o
  -6  -3   4          0.18        -80.43        98.54 o
  -5  -3   4        264.40        952.03       732.38 o
  -4  -3   4        743.94        515.18       194.70 o
  -3  -3   4       2725.56       2218.72       250.68 o
  -2  -3   4       2656.14       2124.57       222.23 o
  -1  -3   4      10104.23       8366.02       343.11 o
   0  -3   4      20167.11      15020.76      2572.95 o
   1  -3   4         76.80         35.96        37.35 o
   2  -3   4       6224.29       6100.05       712.62 o
   3  -3   4      10649.10      10830.95      3386.65 o
   4  -3   4      12116.15      13998.48      1134.85 o
   5  -3   4        379.13        101.15       367.15 o
   6  -3   4       5906.44      10201.19      2182.67 o
   8  -3   4          7.88       -220.91       661.62 o
   9  -3   4         95.19        595.14       428.38 o
  -9  -2   4        133.73       1142.79      1264.12 o
  -8  -2   4       1057.81       1928.51      1514.21 o
  -7  -2   4       4464.29       6279.63      2415.99 o
  -6  -2   4         85.21        231.53       297.86 o
  -5  -2   4        123.69          7.55       224.09 o
  -4  -2   4       2970.23       2481.22       374.03 o
  -3  -2   4       4621.25       3685.75       347.47 o
  -2  -2   4       1763.23       1817.23       184.35 o
  -1  -2   4      49657.14      36168.19       830.29 o
   0  -2   4      18824.18      15809.94       908.03 o
   1  -2   4         85.20        102.73       114.68 o
   2  -2   4        106.62        -67.13       267.22 o
   3  -2   4        110.33        166.51       300.19 o
   4  -2   4       1554.54       1588.49       413.88 o
   5  -2   4       1184.14       1305.33       480.42 o
   6  -2   4       1995.16       3206.71      1277.36 o
   7  -2   4        237.70         55.45       387.28 o
   8  -2   4        458.72        642.62       520.14 o
   9  -2   4       1294.33       2098.27       997.31 o
  -9  -1   4         15.58        448.10      1210.44 o
  -8  -1   4       3186.56       7390.57      3084.32 o
  -7  -1   4       1155.96       1747.21       577.12 o
  -6  -1   4         78.01         59.49       238.46 o
  -5  -1   4        774.52       1116.64       256.65 o
  -4  -1   4       6002.58       5348.93       857.72 o
  -3  -1   4       4654.24       4363.82       467.75 o
  -2  -1   4        802.07        435.60       161.57 o
  -1  -1   4       1939.21       1841.28       203.42 o
   0  -1   4        558.18        551.75       127.94 o
   1  -1   4        402.41        231.16       130.30 o
   2  -1   4       6129.72       4820.06      1035.55 o
   3  -1   4        858.87        755.90       483.75 o
   4  -1   4       3552.00       3098.03       999.17 o
   5  -1   4        700.86        833.38       359.97 o
   6  -1   4       1142.91        857.63       377.53 o
   7  -1   4         14.71       -215.43       215.43 o
   8  -1   4       3064.88       5094.08      1844.81 o
   9  -1   4       1046.92       1482.65       668.37 o
 -10   0   4          0.85       1133.44      1713.57 o
  -9   0   4        878.82       4536.96      2646.25 o
  -8   0   4        684.19       1329.06      1610.83 o
  -7   0   4        128.61         98.36       377.09 o
  -6   0   4       5828.72       6662.02       843.85 o
  -5   0   4       3115.09       2757.27       528.30 o
  -4   0   4        513.90        497.61       184.05 o
  -3   0   4        234.10        130.87       322.93 o
  -2   0   4        271.86        410.67       131.89 o
  -1   0   4        671.44       1191.57       223.02 o
   0   0   4       9521.24      11435.58       668.78 o
   1   0   4      36265.76      39611.25      1342.63 o
   2   0   4      27950.41      23052.78      2495.02 o
   3   0   4          3.18         41.78       309.81 o
   4   0   4       2027.55       1701.02       790.31 o
   5   0   4       2422.27       1074.68       595.44 o
   6   0   4        503.28         74.73       285.05 o
   7   0   4       1232.45       1422.15       863.78 o
   8   0   4       3471.38       4692.70      1779.06 o
 -10   1   4          2.69        877.24      2018.79 o
  -9   1   4         73.26       -173.22      1234.76 o
  -8   1   4        894.74       1005.92      1106.75 o
  -7   1   4       1787.90       1505.66       408.46 o
  -6   1   4      17610.18      15821.67      1271.63 o
  -5   1   4        988.71        605.55       152.91 o
  -4   1   4       3829.92       3374.99       272.17 o
  -3   1   4      11559.83      10982.62       839.41 o
  -2   1   4      21059.74      20053.16       871.03 o
  -1   1   4        471.79        579.02       389.05 o
   0   1   4      16919.46      16658.54      1249.95 o
   1   1   4       4641.91       3868.09       440.98 o
   2   1   4        119.63        527.58       297.26 o
   3   1   4       1427.06       1343.60       894.44 o
   4   1   4        569.01        449.60       348.89 o
   5   1   4       3513.40       2317.16      1061.91 o
   6   1   4        450.43        223.01       376.10 o
   7   1   4        129.03        184.40       625.78 o
   8   1   4        114.78       1116.83       934.82 o
 -10   2   4         93.27       -554.62      1315.18 o
  -9   2   4       1241.25       1790.20      1148.48 o
  -8   2   4         84.75         72.52       114.04 o
  -7   2   4      12070.65      11290.04      1175.89 o
  -6   2   4      14388.01      13623.49      1263.79 o
  -5   2   4       1322.47        810.48       144.78 o
  -4   2   4          5.24        222.82        84.92 o
  -3   2   4        715.33        820.37       148.87 o
  -2   2   4       4100.20       4178.86       490.89 o
  -1   2   4       5426.88       5779.41      1140.56 o
   0   2   4       9179.00      10179.94       851.22 o
   1   2   4       2251.29       2174.74       393.33 o
   2   2   4       1401.26       1743.02      1068.22 o
   3   2   4       5005.10       4832.39      1731.79 o
   4   2   4        452.91         39.52       385.13 o
   5   2   4       1846.64       1033.47      1081.54 o
   6   2   4        324.27        615.25       810.71 o
   7   2   4         25.82         61.70       468.15 o
   8   2   4         26.95        -27.70       313.83 o
 -10   3   4       1209.48        733.65       477.98 o
  -9   3   4       1755.63       1087.56       476.64 o
  -8   3   4         84.53          0.79        86.07 o
  -7   3   4       2551.23       2278.38       629.84 o
  -6   3   4        277.39        418.98       249.38 o
  -5   3   4        720.55        847.99       295.64 o
  -4   3   4        790.20       1007.05       216.60 o
  -3   3   4        821.76        421.80       223.54 o
  -2   3   4       7160.29      10395.35      1332.19 o
  -1   3   4          8.92        131.17       110.81 o
   0   3   4       2166.14       2099.40       404.02 o
   1   3   4       1086.54       1216.90       306.97 o
   2   3   4       6807.87      10159.10      2552.15 o
   3   3   4      13225.81      17594.49      3832.66 o
   4   3   4          6.27         14.02       212.83 o
   5   3   4       1575.51       1764.98      1204.53 o
   6   3   4        699.24        844.86       237.19 o
   7   3   4        564.58        412.10       863.72 o
   8   3   4         34.16        123.36       269.19 o
 -10   4   4        308.54        249.41       285.90 o
  -9   4   4         30.59       -357.49       357.49 o
  -8   4   4        159.01        435.22       257.34 o
  -7   4   4        350.37        987.75       331.93 o
  -6   4   4        215.17        308.63       295.39 o
  -5   4   4      17205.11      15541.32       774.88 o
  -4   4   4      14945.18      16625.97       906.17 o
  -3   4   4        791.02        837.24       190.18 o
  -2   4   4        817.91        956.72       363.35 o
  -1   4   4       1188.60       1149.74       363.90 o
   0   4   4       5440.77       6122.18       703.28 o
   1   4   4       3665.89       3871.47       684.66 o
   2   4   4      22223.78      21959.39      3773.47 o
   3   4   4      10653.86      14042.21      3325.32 o
   4   4   4        207.78        576.07       825.25 o
   5   4   4          1.03       -792.59       971.29 o
   6   4   4        226.86        800.62       964.04 o
   7   4   4        123.90        221.50       337.47 o
 -10   5   4        125.58        343.05       352.13 o
  -9   5   4        358.32        529.79       319.11 o
  -8   5   4       2360.83       2618.69       962.78 o
  -7   5   4       3385.55       2765.24       670.44 o
  -6   5   4       5477.27       5206.89       499.17 o
  -5   5   4      15213.29      13450.83       780.80 o
  -4   5   4       1076.64       1079.05       233.72 o
  -3   5   4        934.85       2597.79       535.01 o
  -2   5   4       1143.15        868.14       381.06 o
  -1   5   4       8248.62      11313.70       993.82 o
   0   5   4       2688.85       2268.87       883.96 o
   1   5   4       3433.12       2002.47       878.02 o
   2   5   4       2675.23       2545.21      1066.74 o
   3   5   4        140.36       -709.01       709.01 o
   4   5   4       1102.09       1619.60      1119.48 o
   5   5   4        172.78       1057.01      1102.88 o
   6   5   4        391.80       1825.15      1442.62 o
   7   5   4        109.77        767.80      1025.18 o
 -10   6   4         53.14        670.11       429.44 o
  -9   6   4        262.93        375.86       848.04 o
  -8   6   4       1768.65       2615.52      1966.75 o
  -7   6   4        123.66          8.29       194.98 o
  -6   6   4      10612.73       9571.95       724.38 o
  -5   6   4       2490.46       1807.67       316.56 o
  -4   6   4        456.64        546.43       202.80 o
  -3   6   4       2910.61       3609.30       536.67 o
  -2   6   4       1391.91       2500.53       778.88 o
  -1   6   4       1115.79       1385.72       354.19 o
   0   6   4          6.85        251.91       151.57 o
   1   6   4         99.56        579.28       436.27 o
   2   6   4        115.12        572.49       513.89 o
   3   6   4       1634.45       1098.37       837.08 o
   4   6   4       4941.77       5007.92      1821.76 o
   5   6   4        107.60       -151.22       532.40 o
   6   6   4        213.99        668.65       797.73 o
 -10   7   4        171.47        128.11       250.12 o
  -9   7   4        211.92        374.43       354.54 o
  -8   7   4        417.70        486.25       355.40 o
  -7   7   4         26.31        497.88       463.26 o
  -6   7   4        207.24        440.76       173.32 o
  -5   7   4       1196.41       1549.69       345.01 o
  -4   7   4       2102.74       1970.62       386.45 o
  -3   7   4       7336.65       9565.66       928.48 o
  -2   7   4        373.60        770.15       292.09 o
  -1   7   4       2104.92       2106.69       607.34 o
   0   7   4       2149.83       1702.03       425.44 o
   1   7   4       3092.22       1852.93       771.97 o
   2   7   4        240.33        735.46       561.19 o
   3   7   4       2148.65        845.46       726.41 o
   4   7   4       1011.00       1476.49       817.32 o
   5   7   4        176.17        -54.85       364.07 o
   6   7   4        115.70       -115.53       330.98 o
  -9   8   4         90.88        138.61       160.76 o
  -8   8   4        160.43        173.53       260.94 o
  -7   8   4       1187.09       1358.51       416.61 o
  -6   8   4       1953.38       1232.37       313.56 o
  -5   8   4        889.82        846.44       267.34 o
  -4   8   4       9130.64       9823.66      1405.58 o
  -3   8   4       4654.81       5881.29      1197.19 o
  -2   8   4        234.65        871.26       324.19 o
  -1   8   4         19.11        129.57       197.26 o
   0   8   4        535.59        404.39       274.84 o
   1   8   4        113.47        374.04       394.84 o
   2   8   4        481.02       -168.09       278.41 o
   3   8   4        944.59        567.30       568.32 o
   4   8   4         21.80         76.01       418.28 o
   5   8   4         17.83       -514.20       618.09 o
  -9   9   4          3.57        535.35       357.11 o
  -8   9   4        763.41        768.06       459.37 o
  -7   9   4       2995.59       2729.43       754.15 o
  -6   9   4       1292.41        991.11       296.99 o
  -5   9   4        592.97        513.89       199.17 o
  -4   9   4        615.83        749.44       242.85 o
  -3   9   4          2.60        244.04       207.39 o
  -2   9   4         37.66         93.94       225.05 o
  -1   9   4         95.52       -197.72       345.84 o
   0   9   4        585.07        170.20       317.29 o
   1   9   4        486.15        301.50       334.18 o
   2   9   4         41.13       -404.61       404.61 o
   3   9   4         29.94       -312.02       409.42 o
   4   9   4          7.81       -263.34       448.58 o
  -9  10   4        161.28        285.64       346.09 o
  -8  10   4         14.37        336.76       285.11 o
  -7  10   4        103.57        128.71       190.25 o
  -6  10   4          0.66         61.57       116.39 o
  -5  10   4         31.04        780.88       299.68 o
  -4  10   4         87.40        107.39       178.94 o
  -3  10   4         71.36        654.77       533.18 o
  -2  10   4       3173.16       3999.45      1256.40 o
  -1  10   4       1691.33       1832.93       910.92 o
   0  10   4         18.91        -30.67       175.06 o
   1  10   4         96.78        100.15       355.81 o
   2  10   4        123.13        384.04       422.07 o
   3  10   4         57.40        -31.78       123.32 o
   4  10   4         99.79       -111.65       380.10 o
  -8  11   4        281.32         26.83       139.37 o
  -7  11   4         80.75          0.23       172.76 o
  -6  11   4        374.58        540.68       249.17 o
  -5  11   4       1264.01       1961.82       817.14 o
  -4  11   4        833.73        822.11       293.24 o
  -3  11   4        268.18        363.78       298.22 o
  -2  11   4       2118.56       2812.17      1053.24 o
  -1  11   4        155.19       1690.40       729.14 o
   0  11   4        140.59       -130.11       132.73 o
   1  11   4        309.00        640.94       502.31 o
   2  11   4        344.44        209.87       211.51 o
   3  11   4         48.66       -229.27       370.50 o
  -7  12   4          8.62        -53.73       142.16 o
  -6  12   4        152.56        201.21       245.27 o
  -5  12   4        497.25        784.84       404.72 o
  -4  12   4         91.10        217.87       225.81 o
  -3  12   4       1255.40       1188.67       484.33 o
  -2  12   4        796.30       1131.30       730.42 o
  -1  12   4        197.13       1319.77       751.41 o
   0  12   4        174.96        -77.96       230.45 o
   1  12   4          1.71        314.25       599.64 o
   2  12   4         31.75        397.49       360.90 o
  -6  13   4        178.83        787.60       559.66 o
  -5  13   4        245.38        144.08       338.39 o
  -4  13   4          6.19       -222.32       222.32 o
  -3  13   4         37.01        229.04       613.90 o
  -2  13   4         15.45       -468.09       590.47 o
  -1  13   4        233.99        -98.93       666.03 o
   0  13   4        235.43       -280.80       298.19 o
  -4  14   4        100.24       -809.53       809.53 o
  -3  14   4        112.56       -252.39       442.39 o
   1 -14   5          5.74         59.51       268.33 o
   2 -14   5         38.90        -31.93       198.53 o
   3 -14   5        122.62        851.42       505.18 o
  -1 -13   5          1.00        626.59       543.87 o
   0 -13   5        310.92       1321.98       622.07 o
   1 -13   5        183.52        354.23       332.13 o
   2 -13   5        182.13        569.97       426.13 o
   3 -13   5         16.93        204.48       186.49 o
   4 -13   5         99.70        396.70       232.67 o
   5 -13   5        117.64         77.90       192.51 o
  -3 -12   5          2.57        -68.12       248.37 o
  -2 -12   5          2.02        728.08       611.83 o
  -1 -12   5         87.08        760.71       522.43 o
   0 -12   5        223.30        429.90       304.12 o
   1 -12   5        113.01        333.30       267.73 o
   2 -12   5        544.60        897.45       373.76 o
   3 -12   5          9.67       -279.49       279.49 o
   4 -12   5         20.57       -262.17       374.61 o
   5 -12   5         44.96        247.81       310.34 o
   6 -12   5        313.06        352.30       288.16 o
  -4 -11   5         26.88       -166.88       830.51 o
  -3 -11   5         66.78        380.29       283.07 o
  -2 -11   5        271.76        600.12       412.72 o
  -1 -11   5        638.83       1746.95       720.16 o
   0 -11   5         49.29        -69.50       112.86 o
   1 -11   5        135.48       1033.21       468.12 o
   2 -11   5        319.35        845.90       395.61 o
   3 -11   5       1237.48        859.91       419.64 o
   4 -11   5         29.82        -58.58       112.15 o
   5 -11   5         30.84        -89.60       101.67 o
   6 -11   5        159.30        496.49       443.05 o
   7 -11   5         48.20        622.18       373.46 o
  -5 -10   5         58.13       2087.24      1663.26 o
  -4 -10   5        168.45       2345.34      1956.98 o
  -3 -10   5          3.51       -368.63       403.35 o
  -2 -10   5          3.47        -43.67       242.29 o
  -1 -10   5          6.58        648.22       286.12 o
   0 -10   5        199.15        416.58       271.75 o
   1 -10   5         48.01        164.99       224.43 o
   2 -10   5       1305.77        837.51       381.41 o
   3 -10   5        259.39        604.32       383.46 o
   4 -10   5       1683.22       2225.66       656.39 o
   5 -10   5        150.33        544.00       429.61 o
   6 -10   5         20.97        402.53       273.82 o
   7 -10   5        335.89        229.55       261.99 o
  -6  -9   5        113.91       1078.29      1246.62 o
  -5  -9   5        668.87       2725.89      2388.86 o
  -4  -9   5         30.55        308.46       925.94 o
  -3  -9   5        123.38       -135.14       595.70 o
  -2  -9   5        181.00        844.98       382.38 o
  -1  -9   5        166.03        573.44       292.83 o
   0  -9   5       1129.11       1261.99       449.85 o
   1  -9   5       3789.96       3311.04       654.23 o
   2  -9   5        429.94        288.11       209.75 o
   3  -9   5       1889.43       1955.15       552.62 o
   4  -9   5          0.14       -213.10       213.10 o
   5  -9   5        588.80        561.48       319.79 o
   6  -9   5        322.03        871.69       465.30 o
   7  -9   5       1110.50       1375.42       705.56 o
   8  -9   5        753.82        468.30       325.43 o
  -6  -8   5        227.09       1181.22      1571.60 o
  -5  -8   5          0.48       2094.67      1886.48 o
  -4  -8   5        806.51       1701.01      1521.04 o
  -3  -8   5        189.37       -247.57       249.33 o
  -2  -8   5          2.38         -3.74       300.95 o
  -1  -8   5         36.18        147.30       156.88 o
   0  -8   5       1400.39       1675.98       365.67 o
   1  -8   5        161.26       1133.60       387.66 o
   2  -8   5       2521.10       2707.07       568.72 o
   3  -8   5        657.95       1056.31       382.57 o
   4  -8   5       1729.89       1462.24       440.64 o
   5  -8   5        208.09        114.33       292.41 o
   6  -8   5         24.07       -169.06       293.68 o
   7  -8   5        270.01        873.08       400.95 o
   8  -8   5         27.65        400.69       462.67 o
  -7  -7   5        249.86       4383.26      3045.76 o
  -6  -7   5         12.35        422.40       772.49 o
  -5  -7   5        233.40        -63.79       588.42 o
  -4  -7   5         10.48        852.17       776.10 o
  -3  -7   5        919.41       1696.47       531.65 o
  -2  -7   5         24.90        703.21       328.15 o
  -1  -7   5        154.54         46.67       174.28 o
   0  -7   5       1505.55       1367.47       285.67 o
   1  -7   5        108.68        208.90        82.99 o
   2  -7   5        246.54        173.96       207.41 o
   3  -7   5       4627.41       4493.25       790.18 o
   4  -7   5       1511.31       1414.34       499.19 o
   5  -7   5        120.49        119.97       195.22 o
   6  -7   5         36.61         -9.26        92.48 o
   7  -7   5        656.47       1321.78       637.39 o
   8  -7   5        701.18       1073.50       536.23 o
  -8  -6   5          0.35        857.92      1305.74 o
  -7  -6   5          9.70       1965.11      1600.66 o
  -6  -6   5        475.98       3125.12      1853.63 o
  -5  -6   5         36.00         60.48       489.43 o
  -4  -6   5        414.63        557.73      1300.64 o
  -3  -6   5        258.73        356.33       399.61 o
  -2  -6   5       4523.20       4538.74       604.27 o
  -1  -6   5        106.82        224.72       157.93 o
   0  -6   5         57.51        113.14        66.35 o
   1  -6   5         19.37         29.10        67.37 o
   2  -6   5       3225.69       3288.86       603.95 o
   3  -6   5        931.35        717.03       267.35 o
   4  -6   5       2191.44       1493.62       422.23 o
   5  -6   5       1010.79       1882.91       570.82 o
   6  -6   5         11.23        258.23       329.15 o
   7  -6   5        205.89        338.48       546.74 o
   8  -6   5        342.41        148.99       162.25 o
  -8  -5   5         62.32       1341.46      1821.35 o
  -7  -5   5          0.05       -434.97      1016.31 o
  -6  -5   5          1.68        454.56       708.82 o
  -5  -5   5       1857.60       3442.57      1127.22 o
  -4  -5   5       1373.94       2229.47       923.83 o
  -3  -5   5       1661.32       1632.85       464.58 o
  -2  -5   5        203.43        546.04       330.14 o
  -1  -5   5       2288.19       1615.29       292.33 o
   0  -5   5        741.50        540.01       118.34 o
   1  -5   5       4383.60       3614.41       318.71 o
   2  -5   5       8327.41       7683.07       862.30 o
   3  -5   5        262.07         45.79       188.75 o
   4  -5   5       1375.46       1613.04       430.45 o
   5  -5   5        478.74        591.40       354.64 o
   6  -5   5        470.85        -81.86       187.42 o
   7  -5   5         48.84         18.54       251.50 o
   8  -5   5         97.95        344.51       300.40 o
   9  -5   5        603.13        844.53       414.16 o
  -8  -4   5          0.87        654.75       905.99 o
  -7  -4   5         32.58       1076.46      1155.99 o
  -6  -4   5       1117.63       2865.46      1594.36 o
  -5  -4   5       1208.03        887.43       553.35 o
  -4  -4   5       2184.50       1995.75       597.73 o
  -3  -4   5       3767.08       3011.05       486.66 o
  -2  -4   5       1549.58       2000.44       226.44 o
  -1  -4   5       1103.45        712.15       109.44 o
   0  -4   5          6.01          9.12        55.46 o
   1  -4   5       1110.97        964.20       174.53 o
   2  -4   5        600.34        519.76       208.38 o
   3  -4   5       2573.52       2671.82       562.97 o
   4  -4   5        321.72        599.27       318.56 o
   5  -4   5       1527.37       2026.25       721.41 o
   6  -4   5        712.82        849.86       553.14 o
   7  -4   5       2777.72       4049.74      1290.01 o
   8  -4   5          5.67        684.86       728.92 o
   9  -4   5        136.13        281.82       278.54 o
  -9  -3   5        196.04       2245.52      1922.50 o
  -8  -3   5         58.81        -22.85       311.49 o
  -7  -3   5        103.44       -228.57       484.71 o
  -6  -3   5       1931.86       1935.69      1163.64 o
  -5  -3   5          1.28       -164.89       192.82 o
  -4  -3   5        735.92        786.04       183.38 o
  -3  -3   5       3697.09       3401.66       403.14 o
  -2  -3   5       8697.21       7890.92       416.08 o
  -1  -3   5        221.61        289.41       119.97 o
   0  -3   5         66.68        267.65        84.10 o
   1  -3   5        888.32        609.83       126.23 o
   2  -3   5        989.95       1242.15       362.64 o
   3  -3   5       4341.11       4578.40      1157.28 o
   4  -3   5      11470.99      10774.48      1884.89 o
   5  -3   5         10.03         46.71       160.48 o
   6  -3   5       2208.91       3955.53      1438.97 o
   9  -3   5        214.73       1778.15      1033.79 o
  -9  -2   5        154.62       1851.61      2152.63 o
  -8  -2   5        188.76       -401.02      1195.26 o
  -7  -2   5          5.19       -312.24       742.00 o
  -6  -2   5          4.25       -252.02       252.02 o
  -5  -2   5        866.60       1205.11       325.12 o
  -4  -2   5       1088.71       1339.86       313.68 o
  -3  -2   5       5293.71       3547.33       354.00 o
  -2  -2   5      12516.19      10304.31       833.87 o
  -1  -2   5      12252.73       9062.27       544.71 o
   0  -2   5        235.86        249.46       100.53 o
   1  -2   5         74.49        190.46       175.13 o
   2  -2   5        460.37        242.75       160.94 o
   3  -2   5       8148.79       7605.20      1480.63 o
   4  -2   5         18.32        116.28       231.83 o
   5  -2   5       5567.55       5899.25      1601.95 o
   6  -2   5        319.99        529.16       481.92 o
   7  -2   5        224.87        183.53       257.63 o
   8  -2   5         47.87         21.74       343.59 o
  -9  -1   5          4.78         41.41       513.30 o
  -8  -1   5        227.22       -180.79       426.06 o
  -7  -1   5        150.50        -13.06       247.56 o
  -6  -1   5        140.07          8.71       134.74 o
  -5  -1   5       3018.33       3387.03       553.27 o
  -4  -1   5      11991.30      11898.89       887.53 o
  -3  -1   5        188.02        173.45       116.28 o
  -2  -1   5      23694.25      16109.88       426.46 o
  -1  -1   5        427.72        386.75       100.66 o
   0  -1   5       2902.36       2094.07       276.23 o
   1  -1   5        432.46        305.85       137.47 o
   2  -1   5       4423.09       4139.50      1029.84 o
   3  -1   5       5822.51       4767.07      1184.68 o
   4  -1   5        883.69       1140.92       689.25 o
   5  -1   5         16.74         46.64       160.39 o
   6  -1   5       1995.38       2781.85      1224.54 o
   7  -1   5         15.24          5.56       503.01 o
   8  -1   5        675.43        235.87       620.83 o
 -10   0   5        108.12       -523.01       523.01 o
  -9   0   5        269.85       3859.69      2540.48 o
  -8   0   5        149.23        204.75       222.88 o
  -7   0   5        219.95         70.94       482.58 o
  -6   0   5          6.00        124.32       191.40 o
  -5   0   5       1300.56       1046.61       294.46 o
  -4   0   5          3.05        199.70       157.29 o
  -3   0   5       6654.78       5447.53       521.71 o
  -2   0   5         87.35          0.77        65.73 o
  -1   0   5       9141.21       6826.94       619.82 o
   0   0   5       1041.60        738.29       197.32 o
   1   0   5       1576.67       1323.91       281.18 o
   2   0   5         27.12       -379.85       420.76 o
   3   0   5        463.58       -409.19       409.19 o
   4   0   5         42.72       -118.43       172.25 o
   5   0   5       1782.40        938.52       803.69 o
   6   0   5         39.43       -599.25       647.84 o
   7   0   5       1686.71       1043.82       731.90 o
   8   0   5        801.06        902.87       844.63 o
 -10   1   5        105.29       -562.27      1034.68 o
  -9   1   5        185.01        409.02       291.51 o
  -8   1   5       1185.97        881.41       739.76 o
  -7   1   5          9.98        202.75       230.37 o
  -6   1   5        493.17        866.99       287.43 o
  -5   1   5        509.22        742.14       373.53 o
  -4   1   5        746.08        599.47       243.76 o
  -3   1   5       4144.81       2948.84       304.02 o
  -2   1   5      20678.38      19627.39       852.83 o
  -1   1   5       5648.41       4324.81       914.90 o
   0   1   5         61.39         47.11        55.03 o
   1   1   5       1813.10       2245.22       370.16 o
   2   1   5       3540.07       2968.45       637.36 o
   3   1   5       2944.82       1903.74       561.69 o
   4   1   5       4739.19       5436.85      1654.39 o
   5   1   5       1386.79       2031.15      1094.60 o
   6   1   5        202.30        351.88       342.52 o
   7   1   5        364.14        712.65       967.76 o
   8   1   5         51.44       -316.17       493.34 o
 -10   2   5         56.91         -0.95       122.92 o
  -9   2   5        904.16       1382.95      1010.48 o
  -8   2   5          8.22        -25.09       970.70 o
  -7   2   5       2237.89       1973.72       597.03 o
  -6   2   5         78.03        229.08       219.85 o
  -5   2   5        172.56         55.04       113.92 o
  -4   2   5        322.04        440.74       158.61 o
  -3   2   5       4984.22       5756.92       605.92 o
  -2   2   5       3324.34       3077.52       589.29 o
  -1   2   5       3473.75       4606.12      1063.82 o
   0   2   5        128.69        -27.43       118.01 o
   1   2   5       1099.86        937.93       278.49 o
   2   2   5         55.69        321.40       465.55 o
   3   2   5         54.32       -295.09       549.01 o
   4   2   5       1225.53       2232.48      1193.21 o
   5   2   5         21.77       -215.37       487.60 o
   6   2   5         97.06        405.25       789.70 o
   7   2   5         15.30       -457.70       687.40 o
   8   2   5         53.08       -132.70       327.32 o
 -10   3   5       1018.40       1129.00       515.88 o
  -9   3   5        515.20        270.55       188.19 o
  -8   3   5        944.78        529.37       297.52 o
  -7   3   5        157.99        341.69       272.23 o
  -6   3   5       1719.05       1928.47       615.84 o
  -5   3   5        789.08        609.17       256.30 o
  -4   3   5       3564.31       3325.99       368.61 o
  -3   3   5       5359.14       4805.11       499.80 o
  -2   3   5        500.25        491.55       152.03 o
  -1   3   5        196.65        157.55        48.91 o
   0   3   5       5511.48       6288.72       766.30 o
   1   3   5       4440.84       4791.05       647.55 o
   2   3   5        431.63       -213.64       365.18 o
   3   3   5        208.30        304.11       537.77 o
   4   3   5        643.81        452.50       521.45 o
   5   3   5         88.46        219.73       655.83 o
   6   3   5        618.88        603.76       304.23 o
   7   3   5        742.18       1284.78       686.28 o
 -10   4   5        304.74        669.38      1574.79 o
  -9   4   5        318.83        725.32      1113.89 o
  -8   4   5        932.79       1315.74       988.54 o
  -7   4   5       1121.02       1161.58       426.35 o
  -6   4   5        280.55        130.89       150.76 o
  -5   4   5        475.02       1316.65       417.27 o
  -4   4   5        224.93        411.06       236.51 o
  -3   4   5        273.81        302.25       218.09 o
  -1   4   5       1654.63       1499.05       369.36 o
   0   4   5       2795.44       4108.36       644.96 o
   1   4   5       1042.78        967.70       334.19 o
   2   4   5       6790.55       6024.09      2331.52 o
   3   4   5        244.45       -335.02       923.66 o
   4   4   5         36.44        804.98       939.27 o
   5   4   5        233.48        718.58      1380.72 o
   6   4   5        610.13       1178.66      1148.17 o
   7   4   5         49.67        588.27       853.96 o
 -10   5   5         17.76        161.78       217.90 o
  -9   5   5          4.06        190.21      1090.92 o
  -8   5   5       3025.06       3394.36      1212.14 o
  -7   5   5       2734.17       2320.04       922.62 o
  -6   5   5        750.92        885.58       367.62 o
  -5   5   5         22.19        170.14       154.85 o
  -4   5   5        426.45        488.43       187.59 o
  -3   5   5        559.95        665.73       255.55 o
  -2   5   5       7323.53       8825.40      1484.14 o
  -1   5   5      10930.91      11189.36      2829.83 o
   0   5   5         47.80         36.91       244.79 o
   1   5   5       2630.20       2303.01       480.50 o
   2   5   5        104.09        219.63       296.90 o
   3   5   5        514.23       1074.42      1161.84 o
   4   5   5         17.19       -751.60       751.60 o
   5   5   5        389.74       -558.26       558.26 o
   6   5   5        235.56       1451.05      1153.47 o
 -10   6   5        158.19        366.08       395.07 o
  -9   6   5        742.56        832.82      1043.30 o
  -8   6   5       1781.46       2230.88      1399.54 o
  -7   6   5       1905.08       2062.90       592.59 o
  -6   6   5       4168.09       4992.68       829.15 o
  -5   6   5         12.53       -174.88       174.88 o
  -4   6   5        158.19        185.51       163.19 o
  -3   6   5         28.94        267.74       259.82 o
  -2   6   5       4366.71       4786.23       679.66 o
  -1   6   5        122.48        153.88       110.42 o
   0   6   5       2081.89       2600.17       973.47 o
   1   6   5          1.38        275.39       292.94 o
   2   6   5        516.43        574.80       573.96 o
   3   6   5         49.30        135.80       147.39 o
   4   6   5        233.82       1906.58      1216.88 o
   5   6   5         35.92        926.06      1079.48 o
   6   6   5          0.57       -233.81       714.14 o
  -9   7   5       1253.38       1488.59       560.37 o
  -8   7   5         53.38       1143.92       538.43 o
  -7   7   5       1545.02       1653.48       447.66 o
  -6   7   5       1093.75       1298.89       420.53 o
  -5   7   5       2079.71       2047.11       412.56 o
  -4   7   5         30.60         49.01       152.71 o
  -3   7   5         23.46        436.92       431.17 o
  -2   7   5       1069.54       1171.80       340.02 o
  -1   7   5          6.58        132.21       151.12 o
   0   7   5       1259.20        865.06       331.81 o
   1   7   5       2859.79       1239.50       721.19 o
   2   7   5        116.29        477.27       595.73 o
   3   7   5        743.28        224.59       368.07 o
   4   7   5         11.04        -43.28       290.77 o
   5   7   5        135.55       -481.98       598.98 o
  -9   8   5         77.18         34.89       236.99 o
  -8   8   5        499.62        440.02       563.18 o
  -7   8   5        237.23        -84.15       341.74 o
  -6   8   5       1039.09        975.55       454.62 o
  -5   8   5        489.75        614.51       262.53 o
  -4   8   5       1228.57       1911.17       454.12 o
  -3   8   5        110.19        546.33       486.16 o
  -2   8   5         19.65         33.79       116.02 o
  -1   8   5        108.25         55.53       218.97 o
   0   8   5       1547.21       1517.16      1298.76 o
   1   8   5         41.61        112.36       155.57 o
   2   8   5        609.95        261.09       284.31 o
   3   8   5        271.07       -103.49       322.16 o
   4   8   5          5.34         70.14       270.70 o
   5   8   5          5.57       -222.52       473.94 o
  -9   9   5         14.22         60.98       147.88 o
  -8   9   5        562.40        369.21       274.33 o
  -7   9   5       3315.40       2969.05       818.97 o
  -6   9   5        277.34        388.87       274.72 o
  -5   9   5        162.66        348.11       247.44 o
  -4   9   5        118.14        157.02       448.77 o
  -3   9   5        440.11        371.73       207.48 o
  -2   9   5         73.36       -121.90       571.02 o
  -1   9   5        622.76        903.86       360.63 o
   0   9   5        674.03        217.39       382.34 o
   1   9   5         38.62        338.54       361.41 o
   2   9   5         24.55        121.10       285.69 o
   3   9   5         65.67       -460.91       465.45 o
   4   9   5          0.17       -105.73       361.25 o
  -9  10   5         12.17         64.24       146.05 o
  -8  10   5        378.51        836.40       481.15 o
  -7  10   5        102.89       -275.31       290.17 o
  -6  10   5        693.56        645.20       249.18 o
  -5  10   5          2.23        368.15       181.77 o
  -4  10   5        678.87        694.98       302.19 o
  -3  10   5         21.07        626.03       543.95 o
  -2  10   5        234.88       -195.72       635.31 o
  -1  10   5          5.41        881.04       595.31 o
   0  10   5         84.57        599.16       395.29 o
   1  10   5         90.37        107.08       157.28 o
   2  10   5         94.10         89.04       184.91 o
   3  10   5         19.60        -41.77       416.92 o
  -8  11   5         32.86        236.61       360.17 o
  -7  11   5          3.72       -238.48       238.48 o
  -6  11   5         61.81        137.23       166.03 o
  -5  11   5       1587.33       2044.88       508.67 o
  -4  11   5        502.10        474.46       219.16 o
  -3  11   5        114.50       -286.07       622.78 o
  -2  11   5        116.43        358.94       292.83 o
  -1  11   5         18.13       -241.50       512.71 o
   0  11   5          0.44         63.64       295.68 o
   1  11   5        142.88        541.80       529.12 o
   2  11   5        285.51        332.62       457.59 o
  -7  12   5         41.92       -463.51       463.51 o
  -6  12   5        584.62        601.12       422.04 o
  -5  12   5        407.64        519.70       283.85 o
  -4  12   5        241.92        267.17       191.01 o
  -3  12   5        607.45        -64.34       289.10 o
  -2  12   5         69.79        -41.12       323.37 o
  -1  12   5         14.87       -420.25       420.25 o
   0  12   5          2.83        452.65       592.69 o
   1  12   5         89.49        393.01       343.21 o
  -6  13   5        502.55        571.17       379.44 o
  -5  13   5          1.82        -74.01       298.03 o
  -4  13   5         50.26        312.13       247.62 o
  -3  13   5         84.25        907.84       700.01 o
  -2  13   5         91.31       -670.10       670.10 o
  -1  13   5          0.13        -59.50       190.11 o
  -1 -13   6         10.22        645.13       437.27 o
   0 -13   6        290.36        961.69       523.67 o
   1 -13   6        259.62        986.22       468.61 o
   2 -13   6         22.43        -38.85       225.11 o
   3 -13   6          0.58        255.01       330.86 o
   4 -13   6        484.98        502.89       276.45 o
  -2 -12   6        454.29       2157.80       783.30 o
  -1 -12   6          2.75        328.10       260.90 o
   0 -12   6        113.61        104.88       181.76 o
   1 -12   6         45.15        -74.33       241.79 o
   2 -12   6         24.18       -106.99       106.99 o
   3 -12   6         10.18       -110.18       202.61 o
   4 -12   6        579.63        405.47       197.93 o
   5 -12   6        103.58       -207.06       207.06 o
   6 -12   6         29.28       -142.99       222.41 o
  -4 -11   6          1.93        188.00       763.38 o
  -3 -11   6         95.81       1456.34      1234.27 o
  -2 -11   6          1.31       -209.02       646.78 o
  -1 -11   6         25.28        661.05       483.65 o
   0 -11   6        181.89       1016.80       424.52 o
   1 -11   6        147.17        237.41       301.84 o
   2 -11   6        376.19        253.93       248.27 o
   3 -11   6        211.48        482.52       271.79 o
   4 -11   6          1.91       -193.97       194.58 o
   5 -11   6         12.27       -238.42       292.55 o
   6 -11   6        278.25       1065.96       552.73 o
  -5 -10   6         46.72        419.85       995.16 o
  -4 -10   6         10.40       -281.50       446.23 o
  -3 -10   6          3.35       -935.00       935.00 o
  -2 -10   6         61.96          7.17       256.16 o
  -1 -10   6       1968.53       3214.04       791.68 o
   0 -10   6       1498.63       2477.26       623.81 o
   1 -10   6         85.03         16.97       156.88 o
   2 -10   6        336.05        305.46       230.39 o
   3 -10   6         70.66          2.33       193.85 o
   4 -10   6         29.18        227.73       309.46 o
   5 -10   6        646.19       1056.87       454.41 o
   6 -10   6       2288.73       2678.89       821.78 o
   7 -10   6        302.81        523.78       418.81 o
  -6  -9   6        167.91       7467.60      4316.70 o
  -5  -9   6        469.06       3146.05      2409.19 o
  -4  -9   6        184.66        265.48      1808.34 o
  -3  -9   6        150.14        368.57       385.02 o
  -2  -9   6        482.39        773.37       288.03 o
  -1  -9   6       2636.65       3505.65       621.85 o
   0  -9   6        137.82         24.37       183.83 o
   1  -9   6       2197.05       2572.67       554.21 o
   2  -9   6        194.13        401.25       200.12 o
   3  -9   6         70.93         78.99        77.59 o
   4  -9   6        358.31        261.21       183.87 o
   5  -9   6        339.74        271.53       242.87 o
   6  -9   6        358.91        278.07       251.04 o
   7  -9   6        159.88        156.54       308.96 o
  -6  -8   6         37.13       2923.87      2580.06 o
  -5  -8   6          3.38       1217.98      1500.83 o
  -4  -8   6          2.16        -54.86       776.03 o
  -3  -8   6          1.08       -152.19       336.60 o
  -2  -8   6       1141.78       2520.92       548.31 o
  -1  -8   6        776.59        858.61       269.01 o
   0  -8   6        178.28        412.28       209.56 o
   1  -8   6       1275.10       1856.84       475.66 o
   2  -8   6       5590.48       6219.23       868.11 o
   3  -8   6         82.19         69.90        75.81 o
   4  -8   6        536.88         48.81       196.16 o
   5  -8   6         29.22        -93.78       304.34 o
   6  -8   6         43.67       -357.61       357.61 o
   7  -8   6        603.89        814.04       566.91 o
   8  -8   6       3240.77       3449.39      1075.29 o
  -7  -7   6          0.04        741.19      1255.81 o
  -6  -7   6         69.91         18.04       909.75 o
  -5  -7   6          9.47       -138.69      1222.06 o
  -4  -7   6        444.83        -41.73       911.33 o
  -3  -7   6        936.79        726.60       412.53 o
  -2  -7   6        123.46        233.26       169.46 o
  -1  -7   6        140.55        427.50       230.02 o
   0  -7   6        686.96       1074.80       279.39 o
   1  -7   6       4923.06       4613.30       688.16 o
   2  -7   6        138.03        276.27       250.24 o
   3  -7   6       3860.44       5431.55       909.22 o
   4  -7   6       1566.38       1786.57       559.70 o
   5  -7   6        740.86       1024.52       442.34 o
   6  -7   6         41.29        136.64       170.80 o
   7  -7   6       1447.07       1433.18       692.96 o
   8  -7   6        654.50        924.07       520.65 o
  -7  -6   6        584.56        438.44       480.51 o
  -6  -6   6       1015.76       3275.92      1946.92 o
  -5  -6   6          0.56         86.95       368.13 o
  -4  -6   6        576.06        244.45       461.25 o
  -3  -6   6        183.12        738.63       267.78 o
  -2  -6   6        282.57        190.12       183.50 o
  -1  -6   6       1328.20       1242.52       268.38 o
   0  -6   6       9074.34       8504.59       498.67 o
   1  -6   6       4776.55       4098.41       780.27 o
   2  -6   6        411.95        363.44       313.20 o
   3  -6   6         72.81        221.15       251.29 o
   4  -6   6         21.79        -67.33        78.17 o
   5  -6   6        521.84        485.22       307.65 o
   6  -6   6        167.21        481.48       355.84 o
   7  -6   6        978.50        968.93       548.52 o
   8  -6   6          3.67        225.84       205.58 o
  -8  -5   6          1.67        720.85       708.33 o
  -7  -5   6        842.93       3160.48      1782.38 o
  -6  -5   6        152.02       1044.10       968.66 o
  -5  -5   6       1479.13       2358.74       915.00 o
  -4  -5   6       1799.31       4141.02      1422.94 o
  -3  -5   6        391.38       1607.15       376.42 o
  -2  -5   6       1363.24       1518.04       313.88 o
  -1  -5   6        232.52        404.66       154.80 o
   0  -5   6       2223.15       2179.59       252.57 o
   1  -5   6         65.31        172.08       103.46 o
   2  -5   6        685.51        249.07       193.08 o
   3  -5   6       2559.22       2026.04       457.26 o
   4  -5   6         73.86       -195.30       204.69 o
   5  -5   6       2505.46       2632.10       716.80 o
   6  -5   6        289.17        -56.16       316.77 o
   7  -5   6          2.83        436.93       341.90 o
   8  -5   6         33.77       -254.49       554.74 o
  -8  -4   6        232.08       1203.80      1470.46 o
  -7  -4   6        825.39       3825.74      1872.27 o
  -6  -4   6          1.21       -355.10       687.16 o
  -5  -4   6         64.12        496.09       527.05 o
  -4  -4   6       1295.93       1916.16       374.43 o
  -3  -4   6        489.35        621.04       206.76 o
  -2  -4   6        302.59        304.02        82.10 o
  -1  -4   6        516.02        453.16        90.02 o
   0  -4   6         69.56        100.54        38.53 o
   1  -4   6        263.95        138.77        70.22 o
   2  -4   6       8064.82       9350.91       967.08 o
   3  -4   6       9746.96       9817.68      1090.02 o
   4  -4   6        985.58        614.43       334.32 o
   5  -4   6       1888.99       2836.13       841.36 o
   6  -4   6          3.64        486.14       548.45 o
   7  -4   6        229.11        559.98       526.18 o
   8  -4   6        492.52       -167.62       453.54 o
  -9  -3   6        187.27       1517.82      1729.43 o
  -8  -3   6         16.98         63.18       638.45 o
  -7  -3   6         92.82        389.86       828.04 o
  -6  -3   6         61.39         97.02       110.63 o
  -5  -3   6       1775.52       2500.90       494.98 o
  -4  -3   6       1117.54        608.32       250.64 o
  -3  -3   6       3839.61       4103.89       351.63 o
  -2  -3   6       1902.28       1692.45       188.15 o
  -1  -3   6        837.47        904.50       253.88 o
   0  -3   6        342.03        346.19        98.18 o
   1  -3   6       3480.71       3420.11       380.69 o
   2  -3   6       9460.97      10065.42      1052.62 o
   3  -3   6         77.23        444.75       464.56 o
   4  -3   6       3043.09       2785.89      1043.96 o
   5  -3   6         62.67        913.48       711.19 o
   6  -3   6         56.38        632.76       521.93 o
   7  -3   6         13.67        847.19       795.22 o
  -9  -2   6         65.01       1855.27      1846.97 o
  -8  -2   6         94.14       1080.99      1668.18 o
  -7  -2   6          3.73       -160.40       219.05 o
  -6  -2   6       7763.19       9689.65      1029.52 o
  -5  -2   6       9308.55      10597.17       973.35 o
  -4  -2   6         34.25        392.48       286.36 o
  -3  -2   6        343.45        449.25       112.43 o
  -2  -2   6       3960.76       3255.86       230.88 o
  -1  -2   6        735.44        562.82       316.13 o
   0  -2   6        237.09        227.58        98.91 o
   1  -2   6      10048.08      10015.28       838.34 o
   2  -2   6        620.21        824.41       512.21 o
   3  -2   6       1078.52       1564.53       713.14 o
   4  -2   6       1830.71       2438.25       897.85 o
   5  -2   6       1935.17       1492.88       653.51 o
   6  -2   6         19.39       1190.53       976.62 o
   7  -2   6        123.76        571.52       813.01 o
   8  -2   6        117.61         98.68       442.33 o
  -9  -1   6         42.03       1351.64      1697.08 o
  -8  -1   6        480.11        433.40       255.04 o
  -7  -1   6        161.78        156.90       293.69 o
  -6  -1   6       3743.93       4922.00       725.35 o
  -5  -1   6         51.74        498.95       230.68 o
  -4  -1   6       1365.26       1206.16       309.03 o
  -3  -1   6       5928.50       4928.89       487.81 o
  -2  -1   6       7428.47       6476.59       325.75 o
  -1  -1   6       3967.54       4115.60       505.05 o
   0  -1   6        622.47        706.53       177.88 o
   1  -1   6         39.46         82.43       106.73 o
   2  -1   6        955.50       1084.24       623.62 o
   3  -1   6       3322.52       2067.27       797.83 o
   4  -1   6       6695.83       5787.61      1493.69 o
   5  -1   6        201.85        225.55       480.52 o
   6  -1   6       1741.13       1407.24       784.25 o
   7  -1   6        247.32        624.62       719.66 o
   8  -1   6         29.79        630.93       692.43 o
  -9   0   6         19.91        145.65       308.37 o
  -8   0   6        392.23        544.51       291.11 o
  -7   0   6        276.36        197.59       150.23 o
  -6   0   6        220.13        572.60       278.71 o
  -5   0   6        201.78        -40.91       151.89 o
  -4   0   6      10846.91       9984.12       816.97 o
  -3   0   6      21009.04      17955.55      1131.05 o
  -2   0   6        215.09         24.01        79.37 o
  -1   0   6       2871.95       2482.49       425.61 o
   0   0   6        168.22        188.11       255.63 o
   1   0   6         76.74         31.82       108.20 o
   2   0   6       4050.71       5421.31      1908.35 o
   3   0   6      17897.01      13603.46      2303.38 o
   4   0   6       1303.42       1117.45       768.66 o
   5   0   6        457.41        954.12       786.10 o
   6   0   6          0.60        841.00       666.23 o
   7   0   6        389.86       2051.27      1321.72 o
   8   0   6          0.91       -324.33       640.72 o
 -10   1   6        164.10        666.68      2956.68 o
  -9   1   6        253.48        477.40       521.79 o
  -8   1   6        851.35        920.57       340.29 o
  -7   1   6        884.92        871.41       334.56 o
  -6   1   6       2185.57       2442.23       507.25 o
  -5   1   6       1884.46       1689.50       411.05 o
  -4   1   6      10719.47       8398.21       865.94 o
  -3   1   6        448.41        371.73       127.36 o
  -2   1   6        790.58       1009.86       349.10 o
  -1   1   6        150.20        265.48       143.97 o
   0   1   6       4816.05       5455.97       641.80 o
   1   1   6       1355.06       1196.13       264.41 o
   2   1   6       3586.04       3890.55       852.27 o
   3   1   6       3603.22       2200.41      1064.84 o
   4   1   6        571.61        670.28       613.53 o
   5   1   6          1.80         41.39       565.21 o
   6   1   6        520.79        157.62       390.40 o
   7   1   6         39.77        -57.19       237.99 o
   8   1   6        210.51        891.13       772.58 o
 -10   2   6         18.95        244.75       278.17 o
  -9   2   6        463.84        788.37       373.01 o
  -8   2   6         64.31        398.11       259.91 o
  -7   2   6        351.15        640.84       336.77 o
  -6   2   6          6.39        731.55       373.51 o
  -5   2   6       8259.86       8570.56      1353.82 o
  -4   2   6       3099.11       3229.20       414.08 o
  -3   2   6       1345.20       1096.86       242.59 o
  -2   2   6       2351.61       1731.08       459.30 o
  -1   2   6       3952.27       3870.12       590.39 o
   0   2   6       1190.26       1455.32       354.16 o
   1   2   6        387.66        320.17       131.50 o
   2   2   6       1148.09       1444.09       825.57 o
   3   2   6         50.00        396.82       532.35 o
   4   2   6        104.75       -733.08       733.08 o
   5   2   6       2919.84       3367.66      1648.55 o
   6   2   6        889.58        727.28       401.94 o
   7   2   6          1.47       -190.53       441.04 o
 -10   3   6         97.73         13.64        91.94 o
  -9   3   6         65.37        172.92       264.02 o
  -8   3   6          3.49        -58.47        58.47 o
  -7   3   6       1206.63       1576.19       457.85 o
  -6   3   6        269.42         34.05       180.80 o
  -5   3   6        166.92        951.93       481.44 o
  -4   3   6        224.73        293.42       165.66 o
  -3   3   6        309.05        419.53       211.50 o
  -2   3   6      11408.71      12316.47      1364.65 o
  -1   3   6          8.07        -14.72       187.41 o
   0   3   6       5078.25       6516.54       816.52 o
   1   3   6       2297.46       2137.45       474.36 o
   2   3   6        446.93        279.61       414.00 o
   3   3   6        483.43       1431.67      1227.83 o
   4   3   6       1144.04       1222.98       871.98 o
   5   3   6        954.36       1199.60      1296.77 o
   6   3   6         76.68        143.96       455.45 o
   7   3   6        146.96      -1389.75      1399.20 o
 -10   4   6        230.08        586.47      1598.77 o
  -9   4   6       1294.26       1953.94      1548.22 o
  -8   4   6        290.42        351.00      1233.54 o
  -7   4   6        522.26        342.56       190.00 o
  -6   4   6        121.10         -1.75       439.25 o
  -5   4   6         42.14       -192.41       255.62 o
  -4   4   6        994.61        692.29       217.81 o
  -3   4   6      18945.16      20510.17      1419.43 o
  -2   4   6      14211.49      15267.85      2385.08 o
  -1   4   6        635.00        619.02       258.40 o
   0   4   6        267.22        114.39       238.42 o
   1   4   6          0.07       -174.24       251.24 o
   2   4   6         40.16       -451.29       955.29 o
   3   4   6        618.34        504.63       318.11 o
   4   4   6       2249.39       2246.27      1528.44 o
   5   4   6         40.09       1039.52      1082.66 o
   6   4   6         17.19        218.20       432.80 o
   7   4   6        154.69        951.53       947.17 o
 -10   5   6       1763.98       4116.59      3624.30 o
  -9   5   6        376.78        724.40       396.78 o
  -8   5   6       1227.04       1254.81       411.16 o
  -7   5   6        741.23        742.26       303.75 o
  -6   5   6        746.72       1080.56       414.76 o
  -5   5   6        403.14        411.82       231.90 o
  -4   5   6       2611.83       2752.73       424.93 o
  -3   5   6       6189.33       8017.57      1496.62 o
  -2   5   6        528.77        286.91       351.99 o
  -1   5   6        803.46       1285.22       402.91 o
   0   5   6        539.43        428.22       218.92 o
   1   5   6          1.66       -228.24       228.24 o
   2   5   6        172.37       -556.86       724.71 o
   3   5   6         39.97        505.69       569.61 o
   4   5   6          7.14       -376.27       613.23 o
   5   5   6        100.78        716.61      1091.90 o
   6   5   6        117.30       1507.88      1315.36 o
 -10   6   6       1383.54       5945.50      3711.26 o
  -9   6   6         11.57        -34.46       930.31 o
  -8   6   6          2.98        465.19       255.45 o
  -7   6   6       1329.90       1329.97       520.79 o
  -6   6   6          1.95        356.25       543.53 o
  -5   6   6          0.90        287.64       783.90 o
  -4   6   6        520.86        274.58       137.46 o
  -3   6   6        113.62         51.87       265.87 o
  -2   6   6          5.10        -25.12       125.23 o
  -1   6   6       4160.95       5283.10      2352.07 o
   0   6   6       1849.53       1912.07       569.47 o
   1   6   6        229.26        129.89       387.88 o
   2   6   6        148.43       -230.78       603.22 o
   3   6   6         24.62        -99.42       489.98 o
   4   6   6          1.90       1069.57      1083.93 o
   5   6   6        215.63        477.46       838.88 o
   6   6   6        424.77        332.26       515.92 o
  -9   7   6         18.17        186.95       439.12 o
  -8   7   6       1467.96       1533.32       771.54 o
  -7   7   6        755.27       1119.07       432.60 o
  -6   7   6       1030.29       1427.21       461.07 o
  -5   7   6       1694.70       2050.06       440.20 o
  -4   7   6       2529.34       3055.87       587.48 o
  -3   7   6        526.29       -239.09       427.84 o
  -2   7   6       1508.82       1834.36       661.11 o
  -1   7   6       2833.02       3421.89      1235.32 o
   0   7   6        578.87        673.55       262.05 o
   1   7   6       1786.58       1333.37       753.29 o
   2   7   6        225.65        276.07       391.01 o
   3   7   6         25.80        435.85       523.08 o
   4   7   6         23.63        461.65       728.31 o
   5   7   6         63.88        448.30       469.61 o
  -9   8   6       2010.02       2392.45       748.03 o
  -8   8   6       3006.50       2997.30       780.91 o
  -7   8   6         17.97        492.68       432.64 o
  -6   8   6        137.76         46.81       215.10 o
  -5   8   6        138.13        200.24       184.58 o
  -4   8   6        189.56        403.97       214.59 o
  -3   8   6        577.66        321.00       516.64 o
  -2   8   6       2854.51       3561.83      1321.45 o
  -1   8   6        317.40        215.06       169.55 o
   0   8   6        136.94        244.86       138.91 o
   1   8   6         10.41       -402.36       566.42 o
   2   8   6        172.01       -221.68       221.68 o
   3   8   6         11.84        -68.13       141.14 o
   4   8   6          4.56       -206.30       269.25 o
  -9   9   6       1222.13       2751.20       919.20 o
  -8   9   6         30.61        624.67       375.28 o
  -7   9   6        491.43        834.61       410.25 o
  -6   9   6          2.74        296.70       345.36 o
  -5   9   6        148.67         74.15       413.81 o
  -4   9   6        226.48        176.47       107.33 o
  -3   9   6        173.00        346.61       160.96 o
  -2   9   6        195.63        414.41       429.16 o
  -1   9   6         46.78         39.49       133.68 o
   0   9   6          7.02       -112.33       212.25 o
   1   9   6        255.42        460.47       427.28 o
   2   9   6         30.76       -155.53       155.53 o
   3   9   6         93.56        151.71       168.82 o
   4   9   6         13.79       -150.76       386.90 o
  -8  10   6          9.31        218.93       242.75 o
  -7  10   6        565.22        663.00       372.06 o
  -6  10   6       1431.42       2078.43       679.84 o
  -5  10   6          0.83        217.54       224.55 o
  -4  10   6        114.50         52.72       158.75 o
  -3  10   6          1.51       -535.44       535.44 o
  -2  10   6          7.26        501.42       630.12 o
  -1  10   6        226.95        142.21       429.43 o
   0  10   6        995.35        748.51       539.90 o
   1  10   6        271.53        289.07       292.22 o
   2  10   6          0.46        261.46       440.30 o
   3  10   6          0.20          0.53       266.99 o
  -8  11   6        105.25        -95.95       124.22 o
  -7  11   6       1469.43       1137.10       556.75 o
  -6  11   6         63.03        -65.67       160.23 o
  -5  11   6        619.88       1192.19       484.25 o
  -4  11   6        233.36        -64.76       463.55 o
  -3  11   6         53.73       -459.48       459.48 o
  -2  11   6         35.24        -52.03       529.04 o
  -1  11   6        210.60       -140.19       373.00 o
   0  11   6        100.67        117.54       295.53 o
   1  11   6         25.46         69.92       446.18 o
   2  11   6         11.87        403.51       430.50 o
  -7  12   6        951.87       1021.33       534.19 o
  -6  12   6         23.28         78.67       240.38 o
  -5  12   6         21.04       -292.48       383.77 o
  -4  12   6          8.65        -66.93       447.81 o
  -3  12   6          2.06       -135.46       355.61 o
  -2  12   6         33.49        130.47       435.36 o
  -1  12   6        138.31        424.80       561.92 o
   0  12   6          5.41       -134.11       205.39 o
  -5  13   6        229.27        722.47       350.27 o
  -4  13   6          2.78        -44.83       259.07 o
  -3  13   6        144.05        376.92       419.88 o
  -2  13   6         65.21        444.72       703.22 o
   0 -13   7        367.36        525.82       423.56 o
   1 -13   7        427.59        845.51       469.70 o
   2 -13   7        391.96        694.16       397.57 o
   3 -13   7          2.84        173.79       176.45 o
  -2 -12   7        151.97        471.15      1279.78 o
  -1 -12   7        227.73        598.02       452.99 o
   0 -12   7        584.73        978.06       505.50 o
   1 -12   7        455.57        772.74       392.36 o
   2 -12   7        298.25        343.24       311.23 o
   3 -12   7        202.47        263.96       326.46 o
   4 -12   7        800.14       1300.45       592.82 o
   5 -12   7          3.50         41.81       261.66 o
  -3 -11   7        190.83      -1606.78      1798.95 o
  -2 -11   7         47.85        152.59       336.73 o
  -1 -11   7        340.79        217.98       160.84 o
   0 -11   7        117.56        450.43       315.43 o
   1 -11   7        469.57        870.71       376.31 o
   2 -11   7        879.18       1278.33       483.85 o
   3 -11   7         41.83         21.50       177.07 o
   4 -11   7         90.87        551.11       331.59 o
   5 -11   7         77.26       -240.75       259.09 o
   6 -11   7        468.20        718.55       419.60 o
  -5 -10   7          0.28       1391.12      1149.03 o
  -4 -10   7         30.44        -94.64       824.08 o
  -3 -10   7          0.70         88.45       498.28 o
  -2 -10   7         64.02        522.00       415.70 o
  -1 -10   7        536.98       1339.97       496.08 o
   0 -10   7        230.71        264.83       253.13 o
   1 -10   7        538.51       1096.19       398.24 o
   2 -10   7        721.82       1226.37       440.77 o
   3 -10   7        675.66        672.63       349.22 o
   4 -10   7        165.80        246.43       177.78 o
   5 -10   7       1490.34       1709.68       618.56 o
   6 -10   7       3159.46       4065.73      1039.56 o
  -5  -9   7        215.22       1328.81      1284.99 o
  -4  -9   7        483.09       2527.77      1406.13 o
  -3  -9   7         98.06        832.78       580.83 o
  -2  -9   7       1725.73       3205.76       621.89 o
  -1  -9   7       1774.95       2682.58       658.95 o
   0  -9   7        122.06        109.37        85.68 o
   1  -9   7       1151.08       1837.06       516.65 o
   2  -9   7        796.05       1070.29       371.40 o
   3  -9   7       2490.06       2867.16       682.82 o
   4  -9   7         25.68        119.68       163.91 o
   5  -9   7       1923.78       3156.44       808.30 o
   6  -9   7        281.81       -435.49       435.49 o
   7  -9   7        348.30        282.82       186.17 o
  -6  -8   7        105.25        741.61       741.22 o
  -5  -8   7        169.28       -517.47      2433.27 o
  -4  -8   7        381.04        556.75      1216.14 o
  -3  -8   7        268.75       1129.08       501.57 o
  -2  -8   7       2248.31       3153.59       593.33 o
  -1  -8   7        154.65         11.47       125.27 o
   0  -8   7          0.38        103.50       150.65 o
   1  -8   7        501.25        524.39       269.64 o
   2  -8   7         59.03        130.10       180.19 o
   3  -8   7       2216.29       2228.57       607.60 o
   4  -8   7          0.59         71.43       241.01 o
   5  -8   7         70.86        162.36       221.06 o
   6  -8   7          4.97       -474.61       474.61 o
   7  -8   7       1287.01       1334.21       546.11 o
  -7  -7   7         12.64        -63.66       674.20 o
  -6  -7   7        138.75       -256.41       373.22 o
  -5  -7   7        578.86       1276.02       919.33 o
  -4  -7   7        847.32       3577.92      3323.05 o
  -3  -7   7          7.18       -509.31       917.67 o
  -2  -7   7         26.46        130.03       166.03 o
  -1  -7   7         24.23        447.23       215.02 o
   0  -7   7       1212.39        904.05       292.20 o
   1  -7   7       1403.88        960.86       299.72 o
   2  -7   7       2697.47       3652.52       662.49 o
   3  -7   7       5689.19       8168.67      1192.44 o
   4  -7   7       2992.23       3633.93       810.82 o
   5  -7   7       2115.95       2084.95       636.13 o
   6  -7   7        102.37        -61.19       304.82 o
   7  -7   7       3672.15       3318.71       915.09 o
  -7  -6   7        498.48        461.54       952.08 o
  -6  -6   7         45.45        819.23       736.69 o
  -5  -6   7        276.71       1713.52       901.33 o
  -4  -6   7        629.95        605.78       868.54 o
  -3  -6   7        850.70        492.86       321.78 o
  -2  -6   7        960.33       1275.32       315.48 o
  -1  -6   7       3574.85       3849.25       482.10 o
   0  -6   7      10520.42      10729.20       610.80 o
   1  -6   7        770.43        520.43       142.15 o
   2  -6   7       2701.33       2757.48       608.31 o
   3  -6   7       2899.13       2548.76       563.29 o
   4  -6   7       4080.02       3986.36       767.84 o
   5  -6   7        657.46        224.88       173.34 o
   6  -6   7       1805.09       2009.80       697.83 o
   7  -6   7       2270.63       2870.06       837.50 o
   8  -6   7          2.07        466.16       450.01 o
  -8  -5   7        283.65       -155.03       931.43 o
  -7  -5   7        754.17       1940.82      1390.81 o
  -6  -5   7         24.22        698.90       767.59 o
  -5  -5   7       1590.88       1660.51      2243.89 o
  -4  -5   7       2328.29       4914.37      1297.89 o
  -3  -5   7       4434.77       4858.95       642.38 o
  -2  -5   7       1318.77       1365.88       302.04 o
  -1  -5   7       5364.88       5014.72       498.33 o
   0  -5   7       2565.68       2168.51       263.01 o
   1  -5   7        779.32        461.83       159.53 o
   2  -5   7        982.35        828.20       272.85 o
   3  -5   7       1780.17       1619.83       406.26 o
   4  -5   7       5714.45       5933.83       950.24 o
   5  -5   7        853.71       1185.98       464.96 o
   6  -5   7         14.10        379.77       395.33 o
   7  -5   7         82.21        228.73       446.95 o
   8  -5   7          7.86       -274.88       274.88 o
  -8  -4   7       1146.69       4006.90      2336.04 o
  -7  -4   7        658.24       2148.27      1384.52 o
  -6  -4   7         72.46        482.18       975.47 o
  -5  -4   7        629.77        319.76       288.88 o
  -4  -4   7        751.74        867.40       453.31 o
  -3  -4   7       3705.99       4166.64       380.11 o
  -2  -4   7         10.85        310.48       147.88 o
  -1  -4   7       1545.58       1176.82       230.29 o
   0  -4   7         26.45       -100.41       137.62 o
   1  -4   7        894.16        967.30       177.82 o
   2  -4   7       8316.33       7988.14       900.67 o
   3  -4   7         92.92        -28.69       116.36 o
   4  -4   7       3038.74       3182.82       729.94 o
   5  -4   7        792.09        474.58       499.94 o
   6  -4   7        614.80       2475.99      1051.27 o
   7  -4   7         68.02       -290.90       290.90 o
   8  -4   7       2414.47       4983.43      1636.91 o
  -9  -3   7          6.16        153.31      1234.57 o
  -8  -3   7          8.74       -574.20      1264.11 o
  -7  -3   7        124.15        651.15       376.40 o
  -6  -3   7          8.14          0.65       257.34 o
  -5  -3   7         20.29       -111.38       157.84 o
  -4  -3   7        668.99        737.15       215.08 o
  -3  -3   7       8430.76       7935.76       472.39 o
  -2  -3   7       7291.93       4802.12       311.34 o
  -1  -3   7       6568.59       4213.44       408.18 o
   0  -3   7        703.30        564.62       124.67 o
   1  -3   7      12521.79      11792.03       747.10 o
   2  -3   7       6670.42       6939.50       738.22 o
   3  -3   7       4441.46       4035.85      1194.87 o
   4  -3   7       4706.64       4961.52      1410.01 o
   5  -3   7       3840.13       4663.90      1386.15 o
   6  -3   7       2317.63       3329.30      1345.93 o
   7  -3   7         41.53        -23.72       445.06 o
   8  -3   7       1899.22       5689.74      2209.00 o
  -9  -2   7         57.35         45.15      1214.10 o
  -8  -2   7        233.00       1065.39       341.83 o
  -7  -2   7        290.87        202.09       120.44 o
  -6  -2   7       4639.51       6315.97       823.78 o
  -5  -2   7       1638.21       1931.68       418.94 o
  -4  -2   7       1227.08       1349.87       301.53 o
  -3  -2   7       3263.95       1641.70       398.58 o
  -2  -2   7       7131.88       5667.01       716.42 o
  -1  -2   7       6226.86       4025.20       370.18 o
   0  -2   7       4351.89       4451.89       349.77 o
   1  -2   7      17735.33      16933.33      1108.13 o
   2  -2   7        203.82        239.70       174.64 o
   3  -2   7        780.36        742.63       572.25 o
   4  -2   7        326.99        287.94       325.70 o
   5  -2   7       2525.40       2822.22      1144.82 o
   6  -2   7        874.98        758.36       734.07 o
   7  -2   7         76.37        925.98       799.75 o
   8  -2   7        108.96        541.17       767.43 o
  -9  -1   7        847.60       2514.41      2459.03 o
  -8  -1   7        546.91       1239.91      1059.13 o
  -7  -1   7       1643.60       1656.08       613.05 o
  -6  -1   7       2456.62       2525.84       503.71 o
  -5  -1   7        314.77        113.05       212.75 o
  -4  -1   7       1740.67       1151.87       289.66 o
  -3  -1   7        810.65        614.38       116.71 o
  -2  -1   7       6403.31       4778.24       427.23 o
  -1  -1   7       1524.64       1119.99       265.52 o
   0  -1   7          4.83        -65.74       111.64 o
   1  -1   7        180.56        -29.29       129.28 o
   2  -1   7        568.65        647.59       223.68 o
   3  -1   7       2019.78       1576.33       703.40 o
   4  -1   7        174.08        225.11       367.04 o
   5  -1   7       4306.11       4929.69      1571.61 o
   6  -1   7       2273.57       3391.25      1387.18 o
   7  -1   7        764.09        833.11       819.85 o
  -9   0   7        472.09       1087.03       999.75 o
  -8   0   7         41.57        121.36       205.85 o
  -7   0   7        890.66       1246.11       383.66 o
  -6   0   7         99.24        130.01       181.39 o
  -5   0   7        255.78        292.18       165.80 o
  -4   0   7       5559.97       4692.82       631.51 o
  -3   0   7        515.32        409.13       158.74 o
  -2   0   7       8159.40       5688.43       586.76 o
  -1   0   7       3241.41       2669.14       464.78 o
   0   0   7       1909.04       2196.81       592.60 o
   1   0   7        323.69        410.23       163.66 o
   2   0   7       4257.09       4552.85       622.03 o
   3   0   7       8234.84       6509.87      1625.92 o
   4   0   7        404.78       -217.43       316.19 o
   5   0   7       2118.84       1186.59       677.80 o
   6   0   7        909.01       1703.26      1128.42 o
   7   0   7        575.23         70.81       548.38 o
  -9   1   7       1011.90       1518.02      1373.02 o
  -8   1   7        863.62       1634.80      1417.43 o
  -7   1   7       2310.81       1417.54       430.60 o
  -6   1   7        901.15        799.07       336.08 o
  -5   1   7       2372.16       2075.59       465.30 o
  -4   1   7       7544.29       6539.05       854.29 o
  -3   1   7        490.37        522.25       156.30 o
  -2   1   7       8684.34       9493.53      1066.38 o
  -1   1   7      13714.64      12718.55       916.16 o
   0   1   7      11474.37      12155.52      1372.86 o
   1   1   7        319.32        346.08       188.85 o
   2   1   7       4596.13       3199.94       749.39 o
   3   1   7       1003.22       1086.18       756.07 o
   4   1   7        929.29        793.75       624.54 o
   5   1   7        570.81        366.32       418.83 o
   6   1   7        457.46       1634.35      1132.26 o
   7   1   7        704.60        615.13       793.66 o
 -10   2   7         87.09        463.08       334.85 o
  -9   2   7        674.28        976.73       446.58 o
  -8   2   7       1454.32       1663.13       522.85 o
  -7   2   7       2970.36       2717.89       644.68 o
  -6   2   7        552.41        523.59       530.53 o
  -5   2   7      10703.27      10615.18      1321.66 o
  -4   2   7       2929.21       3304.33       534.59 o
  -3   2   7       3020.43       2241.45       379.21 o
  -2   2   7       1777.72       1619.03       503.88 o
  -1   2   7       6281.08       6203.08       793.23 o
   0   2   7       2971.19       3742.44       629.39 o
   1   2   7        318.15        284.78       186.60 o
   2   2   7        910.76       1979.13      1071.34 o
   3   2   7          3.90        -83.73       253.60 o
   4   2   7        599.67        509.93       802.36 o
   5   2   7        797.17       1725.42      1143.95 o
   6   2   7          1.54        752.22       930.76 o
   7   2   7        276.51       -253.39       253.39 o
 -10   3   7        264.65        298.87      3170.59 o
  -9   3   7        403.53        820.27       829.28 o
  -8   3   7       2699.81       3720.16      1352.96 o
  -7   3   7       2665.46       2943.62      1256.23 o
  -6   3   7        480.25        347.09       268.74 o
  -5   3   7        407.14        650.25       271.53 o
  -4   3   7         76.62        172.06       189.04 o
  -3   3   7       1003.76       1255.72       305.41 o
  -2   3   7        299.88          8.27       259.67 o
  -1   3   7       8977.05       8867.18       987.73 o
   0   3   7       4279.77       5424.73       816.21 o
   1   3   7       1473.19       1396.25       391.30 o
   2   3   7       1939.90       3708.89      1725.47 o
   3   3   7          0.94        785.60      1149.57 o
   4   3   7       2656.49       3782.63      1993.03 o
   5   3   7        225.19       1191.10       990.88 o
   6   3   7        376.70        650.31      1207.60 o
 -10   4   7        140.04       1952.58      2207.21 o
  -9   4   7         94.98       -144.96       396.82 o
  -8   4   7        843.05       1012.13       424.24 o
  -7   4   7        185.61        313.95       470.66 o
  -6   4   7        193.42        248.22       350.75 o
  -5   4   7       1553.50        511.29       671.94 o
  -4   4   7        903.09        907.96       267.87 o
  -3   4   7      18467.49      21828.43      2050.70 o
  -2   4   7       2892.99       4384.51      1407.22 o
  -1   4   7       2147.46       3214.76       625.13 o
   0   4   7       1561.51       2168.98       538.46 o
   1   4   7       2947.91       2590.78       588.33 o
   2   4   7       1105.94       1610.16      1151.60 o
   3   4   7       2917.33       3254.94      1862.16 o
   4   4   7       2913.07       4835.03      2294.25 o
   5   4   7         26.80        374.78       812.58 o
   6   4   7         72.47        812.57      1079.35 o
 -10   5   7       1032.45       2947.58      2450.01 o
  -9   5   7         29.30        191.62      1213.12 o
  -8   5   7       1928.35       3032.70      1240.23 o
  -7   5   7       2381.85       2394.55       628.71 o
  -6   5   7       6899.51       7849.36      3481.36 o
  -5   5   7        565.09        196.49       237.10 o
  -4   5   7       8948.01      10707.02      1423.66 o
  -3   5   7       5843.40       7936.59      1810.16 o
  -2   5   7        756.41        486.33       872.24 o
  -1   5   7       1087.18       1222.31       414.37 o
   0   5   7       1846.27       2198.98       556.72 o
   1   5   7       3795.60       4547.27       791.40 o
   2   5   7        342.90        647.33      1100.38 o
   3   5   7        227.02        304.54      1036.92 o
   4   5   7         38.97       1748.09      1511.15 o
   5   5   7          1.24       -847.37       863.32 o
   6   5   7         47.32        526.21      1043.35 o
  -9   6   7         54.16       -220.62       901.52 o
  -8   6   7        251.97        177.66      1333.09 o
  -7   6   7       1694.63       1651.10       914.91 o
  -6   6   7       3489.45       3155.42      1215.62 o
  -5   6   7        353.91        584.83       268.51 o
  -4   6   7       2376.62       2518.33       551.18 o
  -3   6   7         61.19         31.98       393.91 o
  -2   6   7        658.44        523.88       226.92 o
  -1   6   7       1431.12       2108.24       537.08 o
   0   6   7        360.95         19.27       187.20 o
   1   6   7        967.10       1352.40       454.33 o
   2   6   7        117.21        265.27       541.16 o
   3   6   7         88.36        348.65       345.60 o
   4   6   7          1.45        422.11       877.87 o
   5   6   7        784.45       1166.82      1101.56 o
  -9   7   7          0.52       -123.71      1872.80 o
  -8   7   7         17.16       -113.50       191.96 o
  -7   7   7       1631.99       2413.35       666.80 o
  -6   7   7       1714.49       2261.43       636.97 o
  -5   7   7        397.34        303.53       366.72 o
  -4   7   7       1903.27       2302.06       526.61 o
  -3   7   7        297.92        697.24       561.91 o
  -2   7   7       3256.91       4322.69       940.62 o
  -1   7   7        278.00        469.34       314.93 o
   0   7   7       1678.13       2016.95       849.11 o
   1   7   7       2112.10       1039.62       960.85 o
   2   7   7       1223.50        174.14       583.52 o
   3   7   7        757.45        215.29       472.23 o
   4   7   7         74.02        770.66       948.15 o
  -9   8   7       1738.94       3314.51      1124.88 o
  -8   8   7        717.76        555.09       412.63 o
  -7   8   7        519.38        147.01       715.56 o
  -6   8   7       1422.87       2519.12       783.81 o
  -5   8   7       1801.49       1822.47       623.35 o
  -4   8   7        637.91        874.69       362.12 o
  -3   8   7       1391.56       1335.39       415.87 o
  -2   8   7       3281.59       4882.76      2119.23 o
  -1   8   7          2.37        200.42       189.72 o
   0   8   7        350.54        133.17       616.45 o
   1   8   7        224.75       -121.58       121.58 o
   2   8   7        262.52       1010.03       758.65 o
   3   8   7         79.55        640.10       658.76 o
   4   8   7        129.94        484.04       636.32 o
  -9   9   7       1168.98       2653.73      2007.50 o
  -8   9   7         17.18       -226.86       283.79 o
  -7   9   7        557.26        558.27       404.09 o
  -6   9   7       1448.91       1466.60       604.35 o
  -5   9   7       2417.86       3676.08       945.08 o
  -4   9   7        407.56        762.36       359.76 o
  -3   9   7        440.09        635.71       406.80 o
  -2   9   7         28.59        279.30       213.59 o
  -1   9   7        191.10        596.91       339.04 o
   0   9   7          4.88       -145.44       355.26 o
   1   9   7        102.18       -146.47       380.41 o
   2   9   7        295.82        554.83       443.61 o
   3   9   7         85.17        618.79       763.83 o
  -8  10   7          4.22       -212.43       364.52 o
  -7  10   7        124.88       -123.84       123.84 o
  -6  10   7         47.74          9.93       239.59 o
  -5  10   7        276.51        348.74       290.10 o
  -4  10   7         21.96        -93.33       298.61 o
  -3  10   7         17.72       -188.10       408.53 o
  -2  10   7         88.48        192.52       277.82 o
  -1  10   7        511.02        588.45       464.15 o
   0  10   7        933.49        609.04       636.86 o
   1  10   7         43.11        222.42       485.83 o
   2  10   7         56.73        495.53       405.41 o
  -7  11   7        559.16        687.51       385.39 o
  -6  11   7        163.11       -104.09       125.21 o
  -5  11   7        554.84        706.41       438.58 o
  -4  11   7        574.61        936.39       432.59 o
  -3  11   7        797.67       1641.87       928.50 o
  -2  11   7         58.31        309.87       510.37 o
  -1  11   7        590.29        793.49       627.78 o
   0  11   7        209.49       -143.71       545.77 o
   1  11   7         15.66         59.16       219.70 o
  -6  12   7         30.71        311.18       362.50 o
  -5  12   7        137.30        504.57       402.39 o
  -4  12   7        451.69        530.51       494.56 o
  -3  12   7        203.45        500.49       531.55 o
  -2  12   7         99.46        971.79       697.30 o
  -1  12   7        243.26       1178.15       797.79 o
  -2 -12   8         26.07        270.81      1440.64 o
   0 -12   8        123.68        275.47       313.64 o
   1 -12   8        251.54       -117.17       144.10 o
   2 -12   8         17.85        395.31       269.55 o
   3 -12   8       1250.87       2635.51       757.46 o
   4 -12   8        673.89        833.44       422.02 o
  -3 -11   8         36.23       -812.48      1251.10 o
  -2 -11   8         64.39       1725.19      1711.68 o
  -1 -11   8        140.13        442.51       332.93 o
   0 -11   8        213.27        541.21       331.20 o
   1 -11   8        298.99        812.20       388.13 o
   2 -11   8        141.29        592.13       331.36 o
   3 -11   8        190.41        643.03       425.86 o
   4 -11   8        133.47        210.76       296.56 o
   5 -11   8         11.54        205.44       261.52 o
  -4 -10   8         97.46        278.70       853.90 o
  -3 -10   8          0.47      -2213.39      2213.39 o
  -2 -10   8         36.15        166.66       723.97 o
  -1 -10   8         85.45        166.63       104.85 o
   0 -10   8          0.90         36.20       122.42 o
   1 -10   8          4.74        350.56       222.20 o
   2 -10   8         39.19       -101.21       139.16 o
   3 -10   8        249.54        465.95       252.46 o
   4 -10   8         28.33        514.67       266.57 o
   5 -10   8       2072.20       2736.44       795.44 o
   6 -10   8       1782.00       1806.19       700.52 o
  -5  -9   8         21.16       1320.75      1387.23 o
  -4  -9   8        247.51        366.60       657.53 o
  -3  -9   8          3.04        491.83       618.98 o
  -2  -9   8       1099.76       2041.10      2341.83 o
  -1  -9   8        424.90        379.10       247.12 o
   0  -9   8        129.99        421.80       243.22 o
   1  -9   8        599.32       1047.45       398.56 o
   2  -9   8       1167.87        842.17       345.86 o
   3  -9   8        890.53       1012.97       414.88 o
   4  -9   8        688.74       1351.10       498.36 o
   5  -9   8       2321.53       3953.70       966.66 o
   6  -9   8        116.08        762.07       459.38 o
  -6  -8   8          1.99       -607.87      1231.61 o
  -5  -8   8         99.01        218.25      1102.82 o
  -4  -8   8         18.38        -80.05       439.85 o
  -3  -8   8       1462.46       4448.00      1275.96 o
  -2  -8   8       1661.80       2767.14       925.98 o
  -1  -8   8         97.92        104.53       112.69 o
   0  -8   8          5.14        192.62       172.86 o
   1  -8   8         48.97        123.42       138.96 o
   2  -8   8        656.56        778.01       299.82 o
   3  -8   8        177.39        490.96       302.58 o
   4  -8   8       1739.25       3215.75       844.18 o
   5  -8   8        378.18       1234.89       535.37 o
   6  -8   8        132.32        229.64       199.56 o
   7  -8   8        891.06       1240.28       615.23 o
  -6  -7   8        110.93         33.04      1090.96 o
  -5  -7   8        345.44       1506.91      1014.31 o
  -4  -7   8          8.51        441.64       560.10 o
  -3  -7   8       1111.70       2024.68       826.42 o
  -2  -7   8         60.40        256.27       283.74 o
  -1  -7   8         37.78        220.01       255.45 o
   0  -7   8        178.76        198.36       161.36 o
   1  -7   8         48.56        284.84       217.97 o
   2  -7   8        965.01       1405.91       446.07 o
   3  -7   8          2.79        460.01       296.68 o
   4  -7   8         69.84         64.78       205.52 o
   5  -7   8        290.96        278.84       279.36 o
   6  -7   8        879.17        583.94       392.52 o
   7  -7   8       2290.49       3037.25       890.83 o
  -7  -6   8        108.83        260.90       614.74 o
  -6  -6   8          0.55        253.58       707.53 o
  -5  -6   8          0.06        216.37       436.95 o
  -4  -6   8         57.61        389.24       366.24 o
  -3  -6   8        119.83       -348.93       348.93 o
  -2  -6   8        119.69        230.75       108.98 o
  -1  -6   8       1820.83       1829.42       331.42 o
   0  -6   8       4729.38       5121.75       676.00 o
   1  -6   8        149.30        386.11       248.86 o
   2  -6   8        285.31        653.26       310.55 o
   3  -6   8        377.51        278.10       218.71 o
   4  -6   8        998.62        812.62       298.50 o
   5  -6   8        140.60        457.07       291.23 o
   6  -6   8       4602.04       5484.69      1101.02 o
   7  -6   8       1648.58       1675.50       774.49 o
  -8  -5   8        287.10       1740.93      1366.51 o
  -7  -5   8         64.12       -354.59       879.23 o
  -6  -5   8         31.93         35.98       316.26 o
  -5  -5   8        111.02        195.11       404.66 o
  -4  -5   8        632.30        462.63       592.18 o
  -3  -5   8       1327.36        721.88       605.77 o
  -2  -5   8        295.45        383.01       144.02 o
  -1  -5   8       4186.35       4603.86       571.26 o
   0  -5   8       1558.33       1024.74       175.79 o
   1  -5   8        290.67        354.94       143.56 o
   2  -5   8        135.24       -147.83       147.83 o
   3  -5   8       2763.65       2430.84       548.02 o
   4  -5   8       1541.81       1440.88       486.63 o
   5  -5   8        320.28        613.93       280.27 o
   6  -5   8        864.81       1461.24       624.69 o
   7  -5   8          9.40       -216.41       337.24 o
  -8  -4   8        965.83       4940.02      2591.91 o
  -7  -4   8        155.05        -62.83       757.67 o
  -6  -4   8          6.48        187.89       262.94 o
  -5  -4   8        234.74       1095.83       775.87 o
  -4  -4   8       2427.00       1189.66       663.16 o
  -3  -4   8          1.25       -505.74       505.74 o
  -2  -4   8       8902.64       9174.77       674.94 o
  -1  -4   8       3460.46       3450.95       458.99 o
   0  -4   8        114.33         56.39        90.02 o
   1  -4   8       3248.28       2618.20       359.68 o
   2  -4   8       2691.38       2149.75       453.31 o
   3  -4   8        672.06        645.13       285.89 o
   4  -4   8         59.23        383.64       348.38 o
   5  -4   8        249.31        275.50       357.90 o
   6  -4   8        120.97         38.12       498.61 o
   7  -4   8        152.65        531.13       581.66 o
  -8  -3   8         19.77       -670.43      1003.55 o
  -7  -3   8         25.24        117.74       224.18 o
  -6  -3   8         27.73         26.89       131.01 o
  -5  -3   8         57.90        -17.42       281.76 o
  -4  -3   8        756.95        480.36       206.89 o
  -3  -3   8        868.73       1040.95       238.39 o
  -2  -3   8        128.16        147.20        91.72 o
  -1  -3   8       1829.69       1624.22       194.53 o
   0  -3   8        555.19        443.59       121.42 o
   1  -3   8      14080.27      13116.93      1068.29 o
   2  -3   8       1539.85       1768.72       288.94 o
   3  -3   8       1203.50       1058.83       620.92 o
   4  -3   8        492.69        654.29       508.39 o
   5  -3   8       1732.79       1546.86      1004.07 o
   6  -3   8        335.88        832.82       694.17 o
   7  -3   8       2300.00       2752.55      1365.77 o
  -9  -2   8          1.95         29.65      1148.22 o
  -8  -2   8         37.51        -47.54       241.75 o
  -7  -2   8        864.39        707.84       303.65 o
  -6  -2   8       1704.07       2697.37       560.56 o
  -5  -2   8         53.07        401.91       524.66 o
  -4  -2   8         27.71       -110.99       216.55 o
  -3  -2   8         76.46         66.44        86.70 o
  -2  -2   8       2764.88       2110.52       279.89 o
  -1  -2   8        111.47        178.94        95.11 o
   0  -2   8      16110.55      16247.71       721.46 o
   1  -2   8      14493.07      14251.64      1089.27 o
   2  -2   8        386.27        331.31       208.66 o
   3  -2   8         26.65        566.39       491.60 o
   4  -2   8        727.25         41.60       287.39 o
   5  -2   8       1011.52        375.31       560.61 o
   6  -2   8        571.45       1245.02       877.10 o
   7  -2   8       2294.01       2984.38      1340.20 o
  -9  -1   8        599.88        912.94      1620.30 o
  -8  -1   8         69.80        104.78      1178.14 o
  -7  -1   8       2386.69       2582.68       774.03 o
  -6  -1   8       1050.82       1293.38       362.44 o
  -5  -1   8          4.35        109.08       180.24 o
  -4  -1   8        607.09        433.07       201.76 o
  -3  -1   8       5460.13       5131.42       764.79 o
  -2  -1   8       4744.96       3450.00       274.39 o
  -1  -1   8       2856.87       1389.84       406.39 o
   0  -1   8       2598.29       2494.67       441.33 o
   1  -1   8          4.90        342.77       208.01 o
   2  -1   8         70.26        315.65       200.92 o
   3  -1   8         23.36        118.65       265.20 o
   4  -1   8       2395.10       1436.61       803.91 o
   5  -1   8        444.48        232.38       539.96 o
   6  -1   8         75.41       1128.61      1005.28 o
   7  -1   8         17.14        106.44       614.91 o
  -9   0   8         16.74        264.08      1005.59 o
  -8   0   8       1515.42       2638.42      2277.39 o
  -7   0   8       1290.10       1660.73       529.98 o
  -6   0   8        184.25        317.75       212.30 o
  -5   0   8        338.86        446.63       217.47 o
  -4   0   8        810.79       1115.57       366.56 o
  -3   0   8       1209.96       1285.64       295.37 o
  -2   0   8          1.56        152.57       140.02 o
  -1   0   8       2045.25       1963.26       342.99 o
   0   0   8        103.67       -191.67       242.52 o
   1   0   8        523.34        211.69       150.22 o
   2   0   8      10413.73      11149.20      1044.11 o
   3   0   8       1114.51        553.84       542.00 o
   4   0   8        772.28       1368.27       851.81 o
   5   0   8        204.81        800.98       572.32 o
   6   0   8        165.16        912.73       855.66 o
   7   0   8        271.27        654.77       699.30 o
  -9   1   8          0.88        354.82       226.72 o
  -8   1   8        119.16        141.49       122.67 o
  -7   1   8        187.52        732.44       352.28 o
  -6   1   8          4.60         63.94       167.94 o
  -5   1   8        795.74        907.45       548.83 o
  -4   1   8        439.07        350.75       204.00 o
  -3   1   8        629.08        507.06       225.10 o
  -2   1   8        176.73        230.38       546.69 o
  -1   1   8       2645.89       2536.88       568.15 o
   0   1   8       3345.28       3567.72       580.43 o
   1   1   8       2347.63       2099.82       441.24 o
   2   1   8       8763.43       9480.16      1049.29 o
   3   1   8        121.19       -150.71       218.39 o
   4   1   8        259.75       1320.87       942.15 o
   5   1   8        473.01        904.13       679.59 o
   6   1   8        776.06        473.81       728.77 o
   7   1   8        121.73        920.10       715.48 o
  -9   2   8         18.79       -166.31       210.91 o
  -8   2   8        488.58        347.33      1468.58 o
  -7   2   8        245.72        361.08       401.42 o
  -6   2   8       1810.36       1312.81       372.48 o
  -5   2   8       4883.78       4076.94       769.60 o
  -4   2   8        994.48        955.93       300.28 o
  -3   2   8        153.41         78.92       362.12 o
  -2   2   8        151.01        -62.86       313.76 o
  -1   2   8       1529.92       1784.25       658.00 o
   0   2   8        195.95        342.73       162.01 o
   1   2   8       8565.91       8712.11      1032.04 o
   2   2   8       2709.51       3607.37      1377.50 o
   3   2   8         45.05       -759.54       759.54 o
   4   2   8        314.31        689.90       693.11 o
   5   2   8          8.68       -998.87       998.87 o
   6   2   8         80.58       1268.68       696.26 o
  -9   3   8        713.89        920.01       817.09 o
  -8   3   8       1888.74       2980.65      2143.21 o
  -7   3   8         73.19        607.12       995.94 o
  -6   3   8       1787.20       1415.40       916.38 o
  -5   3   8        120.96        240.40       375.18 o
  -4   3   8         27.05         -4.03       140.39 o
  -3   3   8        368.36        180.02       199.68 o
  -2   3   8       1240.33       1181.82       784.05 o
  -1   3   8       2135.34       2538.54       548.52 o
   0   3   8         43.79        139.82       196.09 o
   1   3   8         51.47       -140.61       471.05 o
   2   3   8        580.42        375.52       498.58 o
   3   3   8        680.83        427.78       881.40 o
   4   3   8        701.93        448.88       361.95 o
   5   3   8         34.09       2046.88      1349.84 o
   6   3   8         75.67       -306.43       631.46 o
  -9   4   8        189.07         23.43       472.41 o
  -8   4   8         24.58       -167.50       852.95 o
  -7   4   8       1717.14       2499.54      1068.60 o
  -6   4   8        264.71        270.82       621.92 o
  -5   4   8        221.66        200.70       177.10 o
  -4   4   8       2703.44       2543.17       570.66 o
  -3   4   8       6527.41       6761.27      1622.24 o
  -2   4   8        166.91        152.52       321.63 o
  -1   4   8         26.87       -100.82       170.84 o
   0   4   8        103.75         -3.84       193.37 o
   1   4   8       1824.57       2403.05       835.77 o
   2   4   8          8.64       -664.31       664.31 o
   3   4   8       3636.20       6347.55      2467.90 o
   4   4   8        729.67       1914.16      1361.52 o
   5   4   8          0.94      -1744.40      1744.40 o
   6   4   8          5.24       1116.37      1258.40 o
  -9   5   8         21.40        281.51       566.11 o
  -8   5   8          0.60        199.21       564.30 o
  -7   5   8        316.18        764.23       826.18 o
  -6   5   8       1905.45       1829.73       552.72 o
  -5   5   8        656.82        578.21       601.84 o
  -4   5   8      10364.25      11284.55      1056.84 o
  -3   5   8       2374.13       3406.99      1290.46 o
  -2   5   8         70.46         91.05       137.61 o
  -1   5   8        720.15       1179.12       438.21 o
   0   5   8       3442.07       4465.18       850.09 o
   1   5   8        943.32       1065.52       449.74 o
   2   5   8        897.93       2789.36      1635.17 o
   3   5   8        801.48          4.83       412.56 o
   4   5   8         65.25        619.41       436.18 o
   5   5   8          1.03        625.21       503.87 o
  -9   6   8         68.87        775.42      1013.41 o
  -8   6   8         37.31        148.69       616.92 o
  -7   6   8       1497.24       1676.48       837.43 o
  -6   6   8         12.16        139.11       273.15 o
  -5   6   8       3202.34       3494.93       744.51 o
  -4   6   8       3612.17       4383.32       779.51 o
  -3   6   8        760.57       1264.46       689.18 o
  -2   6   8       1260.82        999.58       397.23 o
  -1   6   8         44.97        -13.22       196.71 o
   0   6   8        706.84       1076.28       354.83 o
   1   6   8         31.96        723.29       361.26 o
   2   6   8        508.80        -90.25       377.55 o
   3   6   8          6.15        687.55      1130.82 o
   4   6   8         83.82      -1297.54      1297.54 o
  -9   7   8          2.99        293.46       382.60 o
  -8   7   8        508.32        921.94      1798.86 o
  -7   7   8        814.08       1145.50      1818.20 o
  -6   7   8        219.42        941.10       393.47 o
  -5   7   8         57.05         86.25       222.59 o
  -4   7   8        592.59        638.24       513.71 o
  -3   7   8        105.76          1.06       107.06 o
  -2   7   8       1285.93       1629.54      1175.27 o
  -1   7   8        217.13        325.79       212.98 o
   0   7   8        312.80        423.17       272.09 o
   1   7   8         84.07        406.76       803.72 o
   2   7   8        417.36         52.38       565.35 o
   3   7   8        117.51        982.55      1039.01 o
   4   7   8        295.12       2491.75      1363.18 o
  -9   8   8        481.11       1701.31      2543.33 o
  -8   8   8          7.31       -242.41       783.02 o
  -7   8   8          0.24         -6.51        81.96 o
  -6   8   8         34.05        456.22       388.90 o
  -5   8   8       1011.60        971.60       467.43 o
  -4   8   8         14.52       -179.46       179.46 o
  -3   8   8       3158.00       3635.80       740.16 o
  -2   8   8       1740.45       2728.53      1043.67 o
  -1   8   8          3.28        -63.55       128.64 o
   0   8   8          1.34         68.50       164.12 o
   1   8   8        110.65       -622.41       688.17 o
   2   8   8        164.05        892.48       545.40 o
   3   8   8         65.14        504.45       823.61 o
  -8   9   8          8.46       -376.01       451.66 o
  -7   9   8          6.35        -55.47       160.97 o
  -6   9   8        908.50        933.02       525.19 o
  -5   9   8       1114.90        818.12       474.44 o
  -4   9   8        158.33        132.50       133.25 o
  -3   9   8       1321.75       2360.67       622.54 o
  -2   9   8         53.87         11.51       236.10 o
  -1   9   8          1.22         38.45       232.95 o
   0   9   8          5.25        -81.73       256.13 o
   1   9   8        283.47        221.96       386.94 o
   2   9   8        134.29          3.41       538.32 o
  -8  10   8         66.01        344.36       335.38 o
  -7  10   8          2.21       -389.95       389.95 o
  -6  10   8        213.61        513.32       413.25 o
  -5  10   8        104.93        246.60       256.68 o
  -4  10   8        863.33        961.44       408.95 o
  -3  10   8        113.59       1208.85       813.20 o
  -2  10   8         50.54        474.55       321.34 o
  -1  10   8        552.15        175.62       320.71 o
   0  10   8        156.12        141.94       259.15 o
   1  10   8          1.31         92.08       523.31 o
  -7  11   8         29.37         85.99       223.92 o
  -6  11   8         38.51        188.03       380.67 o
  -5  11   8          2.33       -334.83       334.83 o
  -4  11   8        153.17        629.31       635.88 o
  -3  11   8        317.84        863.48       758.90 o
  -2  11   8        145.15         33.53       638.23 o
  -1  11   8        326.46        954.99       878.70 o
   0  11   8          1.22       -664.73       664.73 o
  -5  12   8         55.18        229.87       306.76 o
  -4  12   8        441.69        885.00       506.37 o
  -3  12   8          0.62       -623.75       691.90 o
  -2  12   8        511.92       1338.54       998.57 o
  -1 -12   9        169.62       1283.39      2021.63 o
   0 -12   9          0.12        564.28       318.06 o
   1 -12   9        177.74        117.26       139.17 o
   2 -12   9          2.07        213.24       224.77 o
   3 -12   9         64.41        686.62       366.12 o
  -2 -11   9          3.09       -263.98       514.41 o
  -1 -11   9         28.90        326.05      1667.75 o
   0 -11   9        380.68        640.07       294.52 o
   1 -11   9         48.01        372.58       283.88 o
   2 -11   9        176.36        376.25       308.75 o
   3 -11   9         64.19         71.57       152.54 o
   4 -11   9        446.44        417.01       278.56 o
  -4 -10   9          0.11      -1878.92      1878.92 o
  -3 -10   9         36.24       -480.94      1411.79 o
  -2 -10   9          2.65       -458.97       926.62 o
  -1 -10   9         19.92       1065.16      1656.34 o
   0 -10   9          9.50        -17.78       156.20 o
   1 -10   9        608.98       1262.81       505.81 o
   2 -10   9         49.26         56.93        69.58 o
   3 -10   9        539.07        851.28       443.74 o
   4 -10   9         58.34        209.05       194.67 o
   5 -10   9        271.18        931.56       483.47 o
  -5  -9   9          2.97        365.25      2711.07 o
  -4  -9   9        255.59        761.50       869.71 o
  -3  -9   9        108.62       4327.60      3638.78 o
  -2  -9   9         66.33        762.26      1592.21 o
  -1  -9   9          1.06       1259.00      1259.47 o
   0  -9   9        172.58         25.14       177.14 o
   1  -9   9          0.39       -165.91       165.91 o
   2  -9   9       1475.04       2133.33       584.24 o
   3  -9   9        382.13        175.91       237.83 o
   4  -9   9        150.98        157.87       288.13 o
   5  -9   9         89.80        575.38       402.51 o
   6  -9   9        100.51        759.31       550.45 o
  -5  -8   9        108.47        102.05       515.80 o
  -4  -8   9          8.85        -20.57       467.77 o
  -3  -8   9         87.50        422.49       561.05 o
  -2  -8   9         41.48      -1159.60      1386.88 o
  -1  -8   9         33.70        203.84       137.15 o
   0  -8   9        191.71        111.71        99.53 o
   1  -8   9        232.14         41.79       165.11 o
   2  -8   9        159.36        332.31       188.81 o
   3  -8   9        967.96       1526.85       512.43 o
   4  -8   9        250.79        527.35       338.13 o
   5  -8   9        183.93        303.66       259.60 o
   6  -8   9         80.53        525.86       321.84 o
  -6  -7   9        150.96         28.50       525.86 o
  -5  -7   9        150.57       -229.96       736.06 o
  -4  -7   9        101.58        -26.29       428.24 o
  -3  -7   9          9.63        -54.14       602.68 o
  -2  -7   9        797.88       2920.38      2729.54 o
  -1  -7   9        759.43       1153.92      1498.79 o
   0  -7   9        348.14        439.05       218.34 o
   1  -7   9        800.14        584.09       280.38 o
   2  -7   9         56.34        118.25       217.29 o
   3  -7   9        491.45       1040.72       433.98 o
   4  -7   9        568.72        441.27       273.14 o
   5  -7   9       1026.27       1274.86       473.45 o
   6  -7   9          4.37       -143.20       143.20 o
  -7  -6   9         45.05       -181.09       549.17 o
  -6  -6   9          1.86       -551.50       758.85 o
  -5  -6   9        276.92        925.30       850.36 o
  -4  -6   9        389.69       1076.84       736.55 o
  -3  -6   9        470.19        347.70       419.03 o
  -2  -6   9       1154.41       1813.33       768.96 o
  -1  -6   9        324.68        320.70       475.60 o
   0  -6   9          4.52        210.03       696.65 o
   1  -6   9         45.05        467.04       270.23 o
   2  -6   9        594.70        751.77       343.81 o
   3  -6   9        308.12        296.74       249.45 o
   4  -6   9       1396.65       1456.97       472.44 o
   5  -6   9          7.28        252.96       224.69 o
   6  -6   9        480.86        866.19       440.75 o
  -7  -5   9         44.72       -451.04      1072.78 o
  -6  -5   9         33.51       -139.47       726.39 o
  -5  -5   9        138.81       -136.22       312.45 o
  -4  -5   9        217.07        227.32       469.54 o
  -3  -5   9       1284.21       1611.46       788.39 o
  -2  -5   9        463.40         14.07       393.99 o
  -1  -5   9        420.00        356.63       178.30 o
   0  -5   9        333.44        153.17       129.03 o
   1  -5   9        157.03         91.40        42.72 o
   2  -5   9        321.60        164.64       113.37 o
   3  -5   9       2518.81       2386.96       562.97 o
   4  -5   9        202.52        116.94       157.63 o
   5  -5   9        498.03       1346.34       599.23 o
   6  -5   9         41.17        -45.05       257.09 o
   7  -5   9        573.31       1166.03       662.94 o
  -8  -4   9          0.45       -386.73      1195.24 o
  -7  -4   9         25.75        476.51       467.50 o
  -6  -4   9        239.62       1349.76      1002.91 o
  -5  -4   9          6.08        472.34       297.69 o
  -4  -4   9       1192.72       1566.40       782.96 o
  -3  -4   9        151.55       -234.90       238.27 o
  -2  -4   9       1072.81       -420.18       639.43 o
  -1  -4   9         85.31         34.85       104.69 o
   0  -4   9        336.65        456.90       133.38 o
   1  -4   9         16.70         10.74        57.09 o
   2  -4   9        799.91        663.40       267.15 o
   3  -4   9        194.26        317.90       239.13 o
   4  -4   9       1554.32       1800.79       597.87 o
   5  -4   9        177.39        395.81       431.55 o
   6  -4   9       1011.46       1565.83       915.40 o
   7  -4   9         53.47        117.82       428.92 o
  -8  -3   9        154.41        251.16       712.19 o
  -7  -3   9        191.54        351.53       915.12 o
  -6  -3   9        172.57        555.49       229.18 o
  -5  -3   9        179.93        461.61       175.57 o
  -4  -3   9         33.13        -17.90       140.68 o
  -3  -3   9       1195.20        997.10       397.63 o
  -2  -3   9        863.95        686.04       180.83 o
  -1  -3   9       5104.42       4035.78       386.85 o
   0  -3   9        364.15        471.78       306.28 o
   1  -3   9         87.97         70.59       235.39 o
   2  -3   9        250.67        386.87       138.65 o
   3  -3   9        115.55        260.26       485.13 o
   4  -3   9         13.70        715.23       715.96 o
   5  -3   9       1667.81       1895.06      1055.44 o
   6  -3   9        382.17       1258.45       911.51 o
  -8  -2   9        129.80        145.67       854.18 o
  -7  -2   9         58.58         -3.58       404.58 o
  -6  -2   9        118.41        396.76       407.30 o
  -5  -2   9         73.57        158.49       547.42 o
  -4  -2   9       1374.40       1444.38       791.06 o
  -3  -2   9         56.76        162.95       114.91 o
  -2  -2   9       2721.70       2364.94       287.68 o
  -1  -2   9         13.50         -6.77        93.84 o
   0  -2   9       2025.29       1558.34       244.55 o
   1  -2   9         94.87       -137.74       223.45 o
   2  -2   9         35.88        104.89       151.95 o
   3  -2   9        207.97        273.25       371.43 o
   4  -2   9        790.00        848.09       659.16 o
   5  -2   9        315.17       -377.67       505.20 o
   6  -2   9        709.24        984.51       806.52 o
   7  -2   9        229.49        863.98       901.75 o
  -9  -1   9        270.11        922.52      2557.38 o
  -8  -1   9          3.50         18.83       502.19 o
  -7  -1   9         98.29        -42.99       365.71 o
  -6  -1   9         88.43        513.88       270.71 o
  -5  -1   9        195.75         67.65       116.14 o
  -4  -1   9        122.72        194.13       329.04 o
  -3  -1   9       5078.85       3756.77       505.80 o
  -2  -1   9        743.47        612.03       109.80 o
  -1  -1   9        776.76        588.68       200.00 o
   0  -1   9         29.51        148.37       140.51 o
   1  -1   9       1473.49       1535.21       404.39 o
   2  -1   9        259.59        248.22       129.13 o
   3  -1   9       1314.90       1220.15       851.50 o
   4  -1   9       1042.76       1759.31       937.62 o
   5  -1   9         91.71        133.86       359.17 o
   6  -1   9        323.02        496.15       654.58 o
  -9   0   9         67.75         54.90       145.67 o
  -8   0   9        604.45        962.03       410.44 o
  -7   0   9        139.02         82.46       164.89 o
  -6   0   9        265.44        321.22       252.33 o
  -5   0   9          3.28        290.00       189.38 o
  -4   0   9        379.14        255.74       335.86 o
  -3   0   9         39.62        126.89       117.04 o
  -2   0   9       3065.80       2103.23       427.20 o
  -1   0   9       1307.38       1014.98       245.09 o
   0   0   9       1061.04        614.35       331.27 o
   1   0   9        536.18        667.30       253.82 o
   2   0   9        106.03        217.53       219.78 o
   3   0   9        465.27       1225.00       760.62 o
   4   0   9          2.27         69.73       366.94 o
   5   0   9        134.24        984.91       794.32 o
   6   0   9        111.37        281.29       281.49 o
  -9   1   9        361.77        174.41       189.46 o
  -8   1   9          9.69       -149.84       194.61 o
  -7   1   9        932.80       1645.93       955.11 o
  -6   1   9        834.49       1502.12       974.07 o
  -5   1   9        831.31        562.31       261.45 o
  -4   1   9        947.31        716.36       275.56 o
  -3   1   9        199.71        246.21       257.83 o
  -2   1   9        180.99        114.34       147.08 o
  -1   1   9       2054.19       1535.19       425.56 o
   0   1   9       2111.51       1356.43       395.47 o
   1   1   9         13.29         92.70       277.64 o
   2   1   9        317.32        325.18       200.76 o
   3   1   9        601.47        522.42       397.69 o
   4   1   9         27.05       -155.33       155.33 o
   5   1   9        271.59       1451.45      1005.67 o
   6   1   9        708.97        580.21       670.92 o
  -9   2   9        167.49        627.94       943.27 o
  -8   2   9        469.39        282.17       252.62 o
  -7   2   9        595.21       1123.14       598.06 o
  -6   2   9         47.45        293.11       246.08 o
  -5   2   9         14.19        205.36       472.23 o
  -4   2   9        183.60        -23.32       379.91 o
  -3   2   9       1247.64       2482.77       483.62 o
  -2   2   9        808.47        979.50       419.28 o
  -1   2   9        887.43       1416.29       406.46 o
   0   2   9       1060.55       1274.56       392.22 o
   1   2   9       2159.34       2420.63       588.94 o
   2   2   9        202.26        134.04       432.86 o
   3   2   9         35.56       -914.83       914.83 o
   4   2   9          1.10        651.26       888.07 o
   5   2   9        259.93       -172.92       470.59 o
   6   2   9          3.46       -315.02       517.58 o
  -9   3   9        357.04        801.42      1196.14 o
  -8   3   9        534.06       1077.66      1318.73 o
  -7   3   9         23.84         45.34       364.33 o
  -6   3   9         65.29         31.62       279.49 o
  -5   3   9        969.16        983.88       505.68 o
  -4   3   9        106.34         34.66       147.71 o
  -3   3   9        597.62        726.14       383.57 o
  -2   3   9       3973.74       4308.41      1677.14 o
  -1   3   9         30.86         27.38       437.01 o
   0   3   9       1206.72       2104.15       551.93 o
   1   3   9        143.43        -73.34       217.72 o
   2   3   9        639.67        571.09       824.34 o
   3   3   9         27.88       -304.21       896.99 o
   4   3   9         93.25        675.14       368.52 o
   5   3   9         66.50        262.34       955.61 o
  -9   4   9        106.14        281.07       558.99 o
  -8   4   9        555.72        896.82       402.51 o
  -7   4   9        802.77         25.35      1437.30 o
  -6   4   9        175.89       -134.56       205.37 o
  -5   4   9        800.53       1120.23       441.89 o
  -4   4   9          3.19        163.22       351.79 o
  -3   4   9        125.13        215.98       544.66 o
  -2   4   9         68.45       -134.25       246.32 o
  -1   4   9       2358.14       2379.42       613.64 o
   0   4   9          2.25        446.70       567.00 o
   1   4   9       1118.23       1307.95       427.79 o
   2   4   9          7.83        202.32       668.88 o
   3   4   9         91.93       -814.92      1048.49 o
   4   4   9         26.63        346.82       869.98 o
   5   4   9         31.52       -449.13       683.25 o
  -9   5   9        185.41        269.23       778.34 o
  -8   5   9        585.80        461.55       635.84 o
  -7   5   9        555.71        271.57       676.28 o
  -6   5   9       2148.34       2299.82      1216.40 o
  -5   5   9        354.79        569.57      1347.88 o
  -4   5   9          0.27        293.89       284.62 o
  -3   5   9        346.39         74.88       361.18 o
  -2   5   9         66.23        225.91       320.83 o
  -1   5   9        308.41         66.29       435.82 o
   0   5   9       2618.69       4203.82       831.39 o
   1   5   9         78.98        784.19       546.67 o
   2   5   9        412.40       1004.31      1360.87 o
   3   5   9        173.08         57.83       728.15 o
   4   5   9        215.32         18.23       820.95 o
  -9   6   9        399.80       1394.24      3015.90 o
  -8   6   9          9.88        120.36      1922.39 o
  -7   6   9        687.90        512.32      2417.47 o
  -6   6   9          3.01         46.38       267.45 o
  -5   6   9        346.87        526.15       273.82 o
  -4   6   9         12.63       -174.66       174.66 o
  -3   6   9          1.84         17.32       664.08 o
  -2   6   9         49.23       -186.73       316.43 o
  -1   6   9        343.10        643.17       471.86 o
   0   6   9         67.33        577.62       303.31 o
   1   6   9        379.36        706.46       372.28 o
   2   6   9          1.15       1761.66      1451.77 o
   3   6   9        313.49        323.86      1042.21 o
   4   6   9          5.46       -418.25       836.14 o
  -9   7   9         74.67      -1730.48      1730.48 o
  -8   7   9        887.02        929.12      2791.27 o
  -7   7   9        119.24        216.03       472.13 o
  -6   7   9        262.95        495.24       430.80 o
  -5   7   9         14.50       -306.18       356.30 o
  -4   7   9        877.51       1069.96       468.72 o
  -3   7   9        392.61        371.62       262.62 o
  -2   7   9        247.15        193.92       646.66 o
  -1   7   9        103.90        174.62       657.98 o
   0   7   9        177.99        164.35       225.44 o
   1   7   9         43.62        465.99       235.23 o
   2   7   9        517.24       1074.12      1116.59 o
   3   7   9        149.71         23.58       602.11 o
  -8   8   9          1.21         43.35      1236.88 o
  -7   8   9        357.65        327.73       341.10 o
  -6   8   9         12.90       -281.72       281.72 o
  -5   8   9        391.02         54.76       263.69 o
  -4   8   9         90.13        233.74       190.72 o
  -3   8   9         52.25       -105.56       352.36 o
  -2   8   9          1.05        313.74       266.91 o
  -1   8   9         59.16       -164.79       172.67 o
   0   8   9         53.35        196.32       173.92 o
   1   8   9        116.30        356.49       409.27 o
   2   8   9        103.32       -433.83       433.83 o
  -7   9   9         18.80        108.16       259.77 o
  -6   9   9        629.30        706.22       439.89 o
  -5   9   9        599.56        279.82       340.17 o
  -4   9   9          6.80         15.19       180.44 o
  -3   9   9          9.29        146.32       357.01 o
  -2   9   9        114.48        204.04       220.70 o
  -1   9   9          0.78        -31.15       687.67 o
   0   9   9         85.94        432.41       411.76 o
   1   9   9        308.13       -145.73       483.76 o
   2   9   9          6.39       -363.11       363.11 o
  -7  10   9         70.99       -147.77       147.77 o
  -6  10   9        107.32        625.35       458.27 o
  -5  10   9        270.10        823.06       543.39 o
  -4  10   9        333.06        544.40       440.97 o
  -3  10   9         37.16        492.30       229.58 o
  -2  10   9          5.70        101.12       559.62 o
  -1  10   9          0.62       -211.21       431.92 o
   0  10   9         21.56       -204.77       251.04 o
  -6  11   9         58.26        372.85       273.96 o
  -5  11   9        109.94       -273.26       357.48 o
  -4  11   9        143.27        121.76       268.22 o
  -3  11   9        222.14       -381.56       381.56 o
  -2  11   9          3.87         61.35       276.86 o
  -1  11   9          0.43        337.93       139.70 o
  -1 -11  10         25.85        193.05       582.81 o
   1 -11  10         18.38        -74.63       182.27 o
   2 -11  10          1.13         22.92       110.04 o
   3 -11  10        232.90        193.03       227.94 o
  -3 -10  10         18.26        579.66      1163.72 o
  -2 -10  10         64.43        824.69       699.05 o
  -1 -10  10         38.67        298.06      1425.60 o
   1 -10  10       1174.21       1982.33       584.34 o
   2 -10  10          1.31        -65.00       174.53 o
   3 -10  10        425.14        737.18       408.18 o
   4 -10  10        101.52        220.48       227.63 o
  -4  -9  10        127.47       5109.32      4810.51 o
  -3  -9  10        162.51        927.61      1812.10 o
  -2  -9  10         91.74       -398.05       398.05 o
  -1  -9  10        235.45       2125.67      2302.61 o
   0  -9  10       1528.60       2400.63       576.67 o
   1  -9  10        374.26        303.72       269.71 o
   2  -9  10        538.63        808.50       415.17 o
   3  -9  10        657.00       1109.26       450.19 o
   4  -9  10        267.68        -91.24       132.79 o
   5  -9  10         63.77        -84.29       121.12 o
  -5  -8  10         24.90        174.90       734.23 o
  -4  -8  10          3.05       -154.84       876.35 o
  -3  -8  10         66.22       1085.74      1771.90 o
  -2  -8  10         19.79       -436.15      1146.71 o
  -1  -8  10       1197.88       2201.59      2035.13 o
   0  -8  10       1099.83       2018.14       907.49 o
   1  -8  10         66.00        377.09       210.97 o
   2  -8  10        138.56        257.35       169.74 o
   3  -8  10         83.83         96.17       161.70 o
   4  -8  10        107.62       -322.52       322.52 o
   5  -8  10        130.48        351.05       271.54 o
  -6  -7  10          2.42       -956.53       956.53 o
  -5  -7  10          0.40        998.10       946.99 o
  -4  -7  10          0.99        139.87       618.66 o
  -3  -7  10        457.00        122.47       871.95 o
  -2  -7  10         49.18       1151.97      1020.95 o
  -1  -7  10         11.77       1014.43      1300.54 o
   0  -7  10          6.95        -89.51        89.51 o
   1  -7  10        264.89        455.38       302.03 o
   2  -7  10       1819.80       2425.24       621.33 o
   3  -7  10        158.44        178.52       164.69 o
   4  -7  10        504.13        406.50       175.80 o
   5  -7  10        407.15        800.05       431.27 o
   6  -7  10         35.35        -26.04       143.62 o
  -6  -6  10        166.87       -365.56      1023.24 o
  -5  -6  10        888.83       2763.45      1308.07 o
  -4  -6  10         87.86       1020.28       664.09 o
  -3  -6  10        465.37        939.65       743.52 o
  -2  -6  10        405.29        333.18       589.74 o
  -1  -6  10        325.59       1627.45      1747.10 o
   0  -6  10        195.06        430.54       218.74 o
   1  -6  10       5299.33       8006.68      1045.73 o
   2  -6  10       4340.02       5574.06       872.85 o
   3  -6  10         14.20        -76.86        76.86 o
   4  -6  10        519.75        757.75       380.75 o
   5  -6  10          0.94         87.98       219.23 o
   6  -6  10          1.53        247.79       290.61 o
  -7  -5  10         25.99        634.39       834.35 o
  -6  -5  10        745.65       2195.26      1459.92 o
  -5  -5  10        477.62        190.32       502.76 o
  -4  -5  10        325.03        431.33       608.57 o
  -3  -5  10       1356.32       2186.26       861.97 o
  -2  -5  10       2296.02       3886.85      2425.08 o
  -1  -5  10       1263.52       1092.53       390.98 o
   0  -5  10        317.22        226.52       113.09 o
   1  -5  10       3834.65       3850.25       480.95 o
   2  -5  10        322.19        186.12       101.47 o
   3  -5  10        113.88        156.63       170.18 o
   4  -5  10          4.53         15.03       169.65 o
   5  -5  10         22.99       -165.67       272.74 o
   6  -5  10        298.42        465.60       467.90 o
  -7  -4  10        636.90       2836.59      1749.72 o
  -6  -4  10       1539.48       4061.51      1860.06 o
  -5  -4  10        109.50         39.42       453.51 o
  -4  -4  10         14.60         84.56       454.03 o
  -3  -4  10         53.32       1083.94      1368.88 o
  -2  -4  10        281.07        358.89       385.94 o
  -1  -4  10        178.16       -118.02       118.02 o
   0  -4  10        885.21        850.75       190.91 o
   1  -4  10        570.67        525.24       181.65 o
   2  -4  10          5.55         35.06       998.23 o
   3  -4  10       1559.16       2156.47       569.74 o
   4  -4  10       1341.28       1709.84       613.53 o
   5  -4  10         15.91        116.92       197.54 o
   6  -4  10        422.22        840.85       551.23 o
  -8  -3  10         47.77        179.07       732.67 o
  -7  -3  10         56.58        680.05       936.72 o
  -6  -3  10          1.34       -451.86       451.86 o
  -5  -3  10          4.32        235.74       672.09 o
  -4  -3  10       1970.29       1569.48      1477.93 o
  -3  -3  10        825.37        570.75       406.32 o
  -2  -3  10       1124.86        989.94       533.51 o
  -1  -3  10       1862.02       1765.82       252.99 o
   0  -3  10        483.60        370.12       134.94 o
   1  -3  10         53.51         91.74       142.98 o
   2  -3  10       2274.19       2682.31       391.00 o
   3  -3  10       4847.69       5838.30      1291.88 o
   4  -3  10         24.45       1106.40       774.27 o
   5  -3  10        818.17       1108.74       961.72 o
   6  -3  10        196.87        297.80       727.41 o
  -8  -2  10         61.53      -1835.77      1876.61 o
  -7  -2  10         55.15        -23.25       301.06 o
  -6  -2  10         13.84        -40.19       107.59 o
  -5  -2  10       2260.97       3153.95       603.24 o
  -4  -2  10       6420.82       6324.69      1079.19 o
  -3  -2  10        459.04        413.33       177.05 o
  -2  -2  10        446.01        227.76       153.45 o
  -1  -2  10        724.96        539.55       266.55 o
   0  -2  10        248.05        283.96       109.38 o
   1  -2  10          3.06        180.91       190.96 o
   2  -2  10       4609.46       4410.32       719.77 o
   3  -2  10       2211.61       2847.74      1144.91 o
   4  -2  10          0.82       -367.21       477.21 o
   5  -2  10         33.11       -416.80       562.74 o
   6  -2  10        137.56         17.94       470.87 o
  -8  -1  10        522.70       1045.94       414.29 o
  -7  -1  10        591.09        735.63       342.52 o
  -6  -1  10        158.34        344.34       212.70 o
  -5  -1  10       2723.38       2972.07       770.33 o
  -4  -1  10        721.02        476.26       160.66 o
  -3  -1  10        354.77        157.12       107.48 o
  -2  -1  10        398.03        224.66       219.77 o
  -1  -1  10        771.11        872.26       248.40 o
   0  -1  10        682.07        755.33       273.85 o
   1  -1  10          5.71         35.61       266.91 o
   2  -1  10        348.68        300.37       257.21 o
   3  -1  10         29.63       -222.81       350.12 o
   4  -1  10        177.92        -81.67       271.27 o
   5  -1  10        987.76       1622.82      1100.71 o
   6  -1  10         20.73        231.81       590.37 o
  -9   0  10          8.67        -47.71       112.22 o
  -8   0  10         66.08        495.00       316.45 o
  -7   0  10        102.44        116.58       703.17 o
  -6   0  10        150.47        411.07       219.81 o
  -5   0  10        643.44        644.73       702.34 o
  -4   0  10        102.15         71.04       475.22 o
  -3   0  10       1262.53       1392.80       346.39 o
  -2   0  10       1557.45       1276.58       613.83 o
  -1   0  10        264.44        236.09       175.64 o
   0   0  10       1923.45       1059.38       507.05 o
   1   0  10        338.27        512.48       276.36 o
   2   0  10          2.43        110.26       466.30 o
   3   0  10        179.51        981.12       728.05 o
   4   0  10       2272.75       2479.11      1202.16 o
   5   0  10       1081.87       1649.13       840.85 o
   6   0  10         56.71        557.81       832.05 o
  -9   1  10        222.21        762.10      2074.52 o
  -8   1  10        151.74        315.29       432.33 o
  -7   1  10        357.73        314.03       256.71 o
  -6   1  10        389.15        431.33       388.13 o
  -5   1  10        344.59        321.90       463.67 o
  -4   1  10        115.33        238.09       172.24 o
  -3   1  10       5273.53       5016.64       726.85 o
  -2   1  10        773.32        559.54       423.45 o
  -1   1  10       1319.25       1272.68       390.85 o
   0   1  10       1606.54       1556.28       444.17 o
   1   1  10        393.75        466.85       323.82 o
   2   1  10        495.03        136.81       489.74 o
   3   1  10        351.88        848.26       644.43 o
   4   1  10       1198.73       2705.99      1260.16 o
   5   1  10          7.01        269.39       842.01 o
  -9   2  10        330.12        809.44      1087.74 o
  -8   2  10        143.91        184.08       340.34 o
  -7   2  10        508.81        648.56       612.09 o
  -6   2  10        863.43        430.05       239.36 o
  -5   2  10          2.64       -104.28       178.49 o
  -4   2  10       4174.59       4948.04       757.76 o
  -3   2  10       8069.23       8871.30      1014.70 o
  -2   2  10        268.15        336.16       241.77 o
  -1   2  10        284.93        365.47       266.91 o
   0   2  10        136.86        158.27       346.09 o
   1   2  10         76.90        257.58       308.63 o
   2   2  10          0.72       -387.08       746.16 o
   3   2  10        530.10        287.87       580.78 o
   4   2  10         94.76        122.59       378.19 o
   5   2  10          2.12        137.04       572.15 o
  -9   3  10         44.76        125.55       160.99 o
  -8   3  10         46.27        -93.64       342.97 o
  -7   3  10        345.22        251.62       141.92 o
  -6   3  10       1235.17        556.32       375.63 o
  -5   3  10         59.25        229.61       149.72 o
  -4   3  10        947.25        932.54       380.04 o
  -3   3  10        132.72          9.30       400.25 o
  -2   3  10         30.29       -281.15       281.15 o
  -1   3  10       1514.79       2082.43       569.86 o
   0   3  10        460.15       1270.26       556.54 o
   1   3  10        473.24        530.82       275.00 o
   2   3  10        112.87        490.54       562.87 o
   3   3  10         44.87       -422.07       691.91 o
   4   3  10         84.38       1090.74       948.76 o
   5   3  10        150.13        643.73       920.68 o
  -9   4  10         94.85        710.84      1306.49 o
  -8   4  10        898.68       1588.85       566.75 o
  -7   4  10          0.57         59.04       501.59 o
  -6   4  10        278.19         11.19       277.09 o
  -5   4  10         16.50        -68.06        74.31 o
  -4   4  10         33.64         11.69       171.59 o
  -2   4  10       4298.80       6038.28      1458.75 o
  -1   4  10       4320.35       6536.68      1035.74 o
   0   4  10         78.02        -22.75       118.01 o
   1   4  10        306.05        439.40       467.41 o
   2   4  10         59.88       -544.66       544.66 o
   3   4  10        276.36       -668.85      1155.05 o
   4   4  10         33.12       1911.63      1244.30 o
  -9   5  10       1584.75       4415.83      3746.02 o
  -8   5  10        961.94       2569.78      2655.97 o
  -7   5  10        334.49         19.43      1007.22 o
  -6   5  10        857.10        965.61      1502.39 o
  -5   5  10        976.27        392.39       548.66 o
  -4   5  10        904.07       1316.06       533.18 o
  -3   5  10        557.24        513.49       267.12 o
  -2   5  10       3125.38       5801.76       928.45 o
  -1   5  10         90.85        439.31       436.86 o
   0   5  10        382.79        794.45       755.36 o
   1   5  10          3.81        220.62       339.94 o
   2   5  10         67.31       1752.45      1353.69 o
   3   5  10        429.70        611.90       509.94 o
   4   5  10          1.95        616.94       863.24 o
  -8   6  10        235.95        400.55      1011.57 o
  -7   6  10          0.70       -315.22      1853.10 o
  -6   6  10         13.53        -53.87       306.01 o
  -5   6  10        177.52         65.60       164.44 o
  -4   6  10          6.47        140.75       273.04 o
  -3   6  10       1056.85       1205.48       432.33 o
  -2   6  10        403.69        873.32       354.13 o
  -1   6  10         22.00        165.59       673.59 o
   0   6  10        321.69        856.77       498.35 o
   1   6  10        353.14       1095.63       837.80 o
   2   6  10        130.34       -820.03      1181.86 o
   3   6  10        147.36        642.26       844.53 o
  -8   7  10          0.53       -406.56      1985.93 o
  -7   7  10        107.09        122.99       300.45 o
  -6   7  10          0.97        -68.31        68.31 o
  -5   7  10        552.56        917.94       479.01 o
  -4   7  10        305.74        264.23       283.12 o
  -3   7  10         37.70         54.27       417.51 o
  -2   7  10        201.75        176.56       233.77 o
  -1   7  10        230.76        497.89       324.88 o
   0   7  10       1154.42       1940.92       629.90 o
   1   7  10         89.03       -390.72       435.80 o
   2   7  10        250.52        555.76       835.27 o
  -8   8  10        712.00       2008.21      2723.01 o
  -7   8  10       1301.35       1871.05       756.24 o
  -6   8  10         10.35        499.47       403.23 o
  -5   8  10        445.49        617.04       404.07 o
  -4   8  10        163.40         17.97       266.59 o
  -3   8  10         90.68        124.26       428.22 o
  -2   8  10         34.16         11.27       128.13 o
  -1   8  10       1217.45       1773.29       695.15 o
   0   8  10        541.40       1479.37       556.26 o
   1   8  10          0.16        139.86       321.31 o
   2   8  10          0.53        -20.44       829.25 o
  -7   9  10        315.12        113.06       308.79 o
  -6   9  10        171.59        276.21       250.87 o
  -5   9  10        390.11        427.60       289.13 o
  -4   9  10        130.04        151.77       104.36 o
  -3   9  10        195.07         91.87       274.94 o
  -2   9  10         60.08       -294.00       309.61 o
  -1   9  10        380.42        402.52       364.18 o
   0   9  10         11.08       -447.99      1278.07 o
   1   9  10          0.94       -434.58       827.23 o
  -6  10  10         24.73       -325.54       325.54 o
  -5  10  10        152.42         50.33       185.53 o
  -4  10  10         12.16         -3.66       472.08 o
  -3  10  10         13.34        -10.95       194.82 o
  -2  10  10         19.88         36.58       575.72 o
  -1  10  10          4.45        -73.05       140.53 o
  -2 -10  11          3.20       -834.40       834.40 o
  -1 -10  11          2.64       2142.40      2688.79 o
   0 -10  11        206.46       3040.64      3008.24 o
   1 -10  11          2.87        -63.42        64.93 o
   2 -10  11        424.47        302.20       229.15 o
   3 -10  11        110.86        165.38       204.52 o
  -3  -9  11        176.49       -922.45      2301.27 o
  -2  -9  11        174.70       -685.05      1309.58 o
  -1  -9  11        261.52       2290.04      2109.17 o
   0  -9  11        959.19       3440.91      3338.35 o
   1  -9  11         28.37        385.15       268.43 o
   2  -9  11        863.86       1666.56       539.25 o
   3  -9  11       1139.74       1183.32       484.04 o
   4  -9  11        898.19        972.12       495.07 o
  -4  -8  11        185.28       1404.41      2851.69 o
  -3  -8  11        373.67       1541.80      1884.93 o
  -2  -8  11         35.76       1338.13      1535.47 o
  -1  -8  11       1353.80       6495.65      3422.26 o
   0  -8  11        558.74       2126.42      1650.75 o
   1  -8  11         58.40        -16.30       256.60 o
   2  -8  11        364.01        759.27       350.31 o
   3  -8  11        853.62        902.07       371.61 o
   4  -8  11        446.20        268.14       336.15 o
  -5  -7  11         87.75        497.41       667.63 o
  -4  -7  11        698.84       1572.32      2372.22 o
  -3  -7  11        584.32       2053.53      1916.23 o
  -2  -7  11         31.75        353.58      1301.45 o
  -1  -7  11        244.01       2131.94      2536.75 o
   0  -7  11          2.57      -1877.53      1877.53 o
   1  -7  11         26.94         64.63       520.60 o
   2  -7  11         55.87         12.77       193.18 o
   3  -7  11       1033.59       1323.14       480.12 o
   4  -7  11        783.11       1156.43       428.89 o
   5  -7  11        275.08        351.32       140.04 o
  -6  -6  11         26.28       -118.04       490.54 o
  -5  -6  11         34.88        623.06       553.19 o
  -4  -6  11        229.34        -13.96       686.77 o
  -3  -6  11        121.07      -1464.31      2227.95 o
  -2  -6  11         68.87       1477.61      1946.63 o
  -1  -6  11        224.62         67.18      1259.01 o
   0  -6  11        152.36        401.58       220.21 o
   1  -6  11       3351.42       4109.50       744.27 o
   2  -6  11        259.04        105.27       240.92 o
   3  -6  11        728.21        550.82       291.32 o
   4  -6  11        776.10        867.05       440.93 o
   5  -6  11        466.15        460.81       344.62 o
  -6  -5  11        424.17        834.70      1104.94 o
  -5  -5  11          8.59        443.89       619.40 o
  -4  -5  11        488.97         80.99       388.66 o
  -3  -5  11       1019.48        499.99      1620.81 o
  -2  -5  11       2044.57       4996.28      2957.81 o
  -1  -5  11        532.52        255.54       401.75 o
   0  -5  11       1304.16       1572.13       303.32 o
   1  -5  11       2305.67       2592.94       399.25 o
   2  -5  11         64.89        146.96        85.23 o
   3  -5  11        650.27        929.76       342.21 o
   4  -5  11        460.60        394.45       302.68 o
   5  -5  11        716.01       1058.97       448.90 o
  -7  -4  11        785.83       3156.11      1921.00 o
  -6  -4  11        866.89        766.57       292.34 o
  -5  -4  11         24.83        565.70      1160.08 o
  -4  -4  11         33.35       -556.25      1187.53 o
  -3  -4  11       1219.55       2295.78       948.20 o
  -2  -4  11       1459.50       1485.28       773.56 o
  -1  -4  11        110.89       -208.56       214.72 o
   0  -4  11       1586.57       1604.18       286.62 o
   1  -4  11         84.79         63.00        84.07 o
   2  -4  11          4.83       -164.58       617.76 o
   3  -4  11        260.58        123.46       176.44 o
   4  -4  11          2.59       -290.32       290.32 o
   5  -4  11        404.87        734.12       470.70 o
  -7  -3  11        162.47        439.90       349.44 o
  -4  -3  11         83.44        202.15       395.38 o
  -3  -3  11       1676.87       1242.36      1711.21 o
  -2  -3  11       1013.86       1106.20       658.73 o
  -1  -3  11        267.83        -56.14       582.46 o
   0  -3  11       1074.92       1215.34       361.58 o
   1  -3  11        281.66        188.03       106.12 o
   2  -3  11       2076.13       2327.03       380.21 o
   3  -3  11        961.34       1588.10       442.53 o
   4  -3  11        283.79        320.60       224.76 o
   5  -3  11        987.73       2794.38      1285.85 o
  -5  -2  11       2804.18       7068.76      2021.33 o
  -4  -2  11        868.19       1181.04       637.00 o
  -3  -2  11        755.85        493.66       830.26 o
  -2  -2  11        714.68        566.04       342.96 o
  -1  -2  11       1761.74       1234.51       790.51 o
   0  -2  11       1709.42       1584.88       258.28 o
   1  -2  11        633.76       1134.69       675.11 o
   2  -2  11       4247.98       6073.06       901.29 o
   3  -2  11        498.28        400.30       465.43 o
   4  -2  11        106.83         80.41       250.18 o
   5  -2  11        169.86        374.25       385.24 o
  -8  -1  11        933.14       1844.48       555.84 o
  -7  -1  11        592.76       1053.67       439.54 o
  -6  -1  11        504.75        650.02       276.48 o
  -5  -1  11       2295.52       3162.25      1869.64 o
  -4  -1  11         17.36         80.98       312.11 o
  -3  -1  11        814.05        811.36       232.90 o
  -2  -1  11       2682.90       2788.01       509.34 o
  -1  -1  11       4257.98       3857.75       768.73 o
   0  -1  11        373.41        586.32       298.19 o
   1  -1  11       1255.69       1832.15       450.53 o
   2  -1  11        478.01        384.03       627.40 o
   3  -1  11          1.50        176.73       346.73 o
   4  -1  11         15.08       -185.15       378.06 o
   5  -1  11          6.77        340.73       606.96 o
  -8   0  11        787.76       1316.62      1102.51 o
  -7   0  11          0.71        398.23       459.92 o
  -6   0  11        665.68        434.60       232.63 o
  -5   0  11        373.00        563.43       491.74 o
  -4   0  11         49.81        200.82       139.10 o
  -3   0  11         48.96        -48.95       708.60 o
  -2   0  11        779.69        435.81       257.70 o
  -1   0  11       1726.28       1720.35       438.55 o
   0   0  11        384.57        772.32       250.10 o
   1   0  11         26.40        381.41       199.52 o
   2   0  11         44.62        587.89       300.72 o
   3   0  11        912.88       1239.20       933.91 o
   4   0  11       1312.86       1825.77      1183.58 o
   5   0  11         32.84        537.25       630.01 o
  -8   1  11        566.86       1828.91       523.18 o
  -7   1  11         67.17        251.49       253.68 o
  -6   1  11        228.63        310.09       242.63 o
  -5   1  11        336.43         58.93       237.12 o
  -4   1  11        427.38        585.46       259.84 o
  -3   1  11        639.56        515.61       409.19 o
  -2   1  11        625.29        261.60       186.90 o
  -1   1  11       1533.14       1187.14       561.77 o
   0   1  11       1167.39       1644.15       720.86 o
   1   1  11       2726.35       3536.03       730.03 o
   2   1  11        385.95        740.82       366.53 o
   3   1  11       1304.57       1837.41       922.54 o
   4   1  11        527.63        536.46       791.45 o
   5   1  11         60.05        -48.78       591.64 o
  -8   2  11        193.34        402.41       609.14 o
  -7   2  11        590.37        578.37       283.42 o
  -6   2  11        998.73       1585.85       798.27 o
  -5   2  11         53.66         53.87       308.81 o
  -4   2  11       4403.67       4041.92       720.84 o
  -3   2  11       1298.16       1301.31       436.98 o
  -2   2  11        284.45        859.53       378.25 o
  -1   2  11       1080.63       2086.49       595.72 o
   0   2  11       1285.58       2372.08       618.34 o
   1   2  11       1419.50       1432.99       516.03 o
   2   2  11        159.20         14.37       388.93 o
   3   2  11        921.84       1773.35      1152.85 o
   4   2  11         33.83       -369.95       601.63 o
  -8   3  11        540.69       1327.92       447.47 o
  -7   3  11       1752.45       3187.43      1092.99 o
  -6   3  11        624.82        810.73       752.80 o
  -5   3  11        720.97        791.10       393.45 o
  -4   3  11       1139.28        664.12       275.30 o
  -2   3  11          2.99       -115.23       115.23 o
  -1   3  11         11.53        145.58       260.28 o
   0   3  11        690.69       1307.77       507.03 o
   1   3  11        857.13       1172.26       648.86 o
   2   3  11          5.12        417.04       584.61 o
   3   3  11        113.07       -185.20       367.08 o
   4   3  11          6.59      -1440.59      1440.59 o
  -8   4  11        103.32        328.11      1307.99 o
  -7   4  11        557.32        350.86      1222.99 o
  -6   4  11          4.15        133.13       577.45 o
  -5   4  11         67.56        322.25       321.84 o
  -4   4  11        145.13        502.96       330.39 o
  -3   4  11         68.21         62.96       134.42 o
  -2   4  11       1426.40       1539.31       493.26 o
  -1   4  11        268.71        361.76       356.87 o
   0   4  11        114.40         71.07       390.00 o
   1   4  11        150.23        102.49       603.95 o
   2   4  11        244.75       -177.12       669.11 o
   3   4  11        166.58        877.14      1022.77 o
  -8   5  11         19.96       -100.85       234.74 o
  -7   5  11        395.01        696.44       427.77 o
  -6   5  11        777.54       1733.41       621.55 o
  -5   5  11       1924.70       2328.78       607.25 o
  -4   5  11        989.88       1388.59       541.83 o
  -3   5  11       1081.14        839.85       365.61 o
  -2   5  11       1243.79       2350.63       964.84 o
  -1   5  11         31.90         86.67       499.08 o
   0   5  11        541.61       1193.42       431.81 o
   1   5  11        543.10       1106.55       464.26 o
   2   5  11        885.35       1545.52      1513.44 o
   3   5  11         58.39       1507.79      1510.83 o
  -8   6  11          5.92       -218.59       288.46 o
  -7   6  11        191.90         -9.10       902.28 o
  -6   6  11       1193.71       1118.01       926.45 o
  -5   6  11       1282.15       1435.05       578.46 o
  -4   6  11          0.20        -38.96       155.55 o
  -3   6  11        863.63        976.22       442.06 o
  -2   6  11        158.12        166.21       182.27 o
  -1   6  11         21.40         94.50       675.72 o
   0   6  11          5.49        139.77       639.53 o
   1   6  11        145.43        153.51       472.48 o
   2   6  11        351.82       1733.48      1324.44 o
  -7   7  11        173.56        446.40       362.25 o
  -6   7  11        839.64       1214.72       586.25 o
  -5   7  11        444.16        628.24       488.16 o
  -4   7  11         22.00        171.06       172.72 o
  -3   7  11         39.22        115.67       169.97 o
  -2   7  11         18.82        163.33       507.49 o
  -1   7  11        239.51        842.35       411.53 o
   0   7  11        129.15        134.69       312.22 o
   1   7  11        158.20       -371.45       835.56 o
  -6   8  11         47.45         12.88        92.39 o
  -5   8  11         86.20        161.51       241.62 o
  -4   8  11        242.36        226.98       141.38 o
  -3   8  11        246.12        341.65       304.22 o
  -2   8  11        289.29        569.69       667.52 o
  -1   8  11       1127.87       1951.12       670.44 o
   0   8  11        183.80        664.22       609.90 o
   1   8  11         19.93       2299.07      1725.53 o
  -5   9  11        341.95        272.81       196.06 o
  -4   9  11        794.55       1437.58       448.19 o
  -3   9  11        181.06        257.53       250.04 o
  -2   9  11        247.45        780.09       422.56 o
  -1   9  11        212.56        288.77       346.88 o
  -4  10  11        195.57        680.23       491.87 o
  -3  10  11          1.24        425.06       396.97 o
  -2  -9  12         32.89       2747.98      2360.94 o
  -1  -9  12        155.39       1206.38      2149.35 o
   0  -9  12        127.26       2337.80      2076.10 o
   1  -9  12          0.63      -2384.65      3034.11 o
   2  -9  12          0.34        335.92       252.35 o
  -4  -8  12         36.95        498.49       579.91 o
  -3  -8  12         32.33       -125.52      1709.45 o
  -2  -8  12        168.02       2277.79      2521.60 o
  -1  -8  12        444.41       2325.15      2419.76 o
   0  -8  12         46.99       3936.13      2872.84 o
   1  -8  12          3.82        339.85      1015.51 o
   2  -8  12        131.13       -170.23      1070.83 o
   3  -8  12        458.62        946.68       429.19 o
  -4  -7  12        253.73       1944.97      1697.40 o
  -3  -7  12         31.05       2818.49      2752.96 o
  -2  -7  12        341.55        390.05      1552.45 o
  -1  -7  12         60.95       -837.22      1286.21 o
   0  -7  12          1.83       1505.03      1663.42 o
   1  -7  12          2.96        -40.67       687.31 o
   2  -7  12        507.11        837.69      1187.99 o
   3  -7  12        225.97        201.17       206.95 o
   4  -7  12         76.40         65.74       154.84 o
  -5  -6  12         49.20         73.99      1096.43 o
  -4  -6  12          0.10        212.79       943.17 o
  -3  -6  12        492.20        720.75       960.88 o
  -2  -6  12         38.82       -602.19      1283.16 o
  -1  -6  12        122.45       1080.88      1397.86 o
   0  -6  12        131.84        869.44       402.79 o
   1  -6  12        388.33        136.48       708.13 o
   2  -6  12          1.97       -270.39       960.02 o
   3  -6  12         35.07        470.67       280.76 o
   4  -6  12         26.57         70.86        70.29 o
  -6  -5  12         21.65       -258.34      1115.42 o
  -5  -5  12          9.04        664.10      1642.55 o
  -4  -5  12         10.34       -891.73      1429.26 o
  -3  -5  12         16.10      -1698.13      1698.13 o
  -2  -5  12        580.34       1105.49      1860.76 o
  -1  -5  12          0.78       1797.15      2192.37 o
   0  -5  12       1182.44       4152.91      2723.70 o
   1  -5  12        168.11        727.51       299.04 o
   2  -5  12         27.01        -86.47       387.73 o
   3  -5  12         29.58         76.27       138.27 o
   4  -5  12        285.61        -27.52       102.52 o
  -5  -4  12         22.88        950.91      1345.94 o
  -4  -4  12          3.94        869.15       629.69 o
  -3  -4  12        625.17       1813.38       984.53 o
  -2  -4  12        154.46         74.50       940.05 o
  -1  -4  12       1321.93        703.46      1162.18 o
   0  -4  12       1448.51       1360.26       976.75 o
   1  -4  12         38.46        -29.65       185.78 o
   2  -4  12         84.23        -57.65       195.70 o
   3  -4  12          3.92       -138.57       138.57 o
   4  -4  12         87.80        150.74       235.46 o
  -5  -3  12         11.20        196.98       601.15 o
  -4  -3  12         58.23        121.40       894.16 o
  -3  -3  12        224.73        582.90       692.87 o
  -2  -3  12        246.70        -30.37       136.17 o
  -1  -3  12        282.86        -48.43      1256.44 o
   0  -3  12        217.18        564.09      1538.61 o
   1  -3  12          0.24        136.91       177.26 o
   2  -3  12        261.47        331.75       222.84 o
   3  -3  12         14.13        305.02       244.71 o
   4  -3  12         57.30         77.15       331.66 o
  -7  -2  12         15.30       1226.11      1066.35 o
  -6  -2  12         37.21        990.22      1000.64 o
  -5  -2  12        458.43       1700.80      1084.99 o
  -4  -2  12         79.83          9.35       501.76 o
  -3  -2  12        217.83       -145.35       587.71 o
  -2  -2  12        159.72        118.54       539.00 o
  -1  -2  12        158.14        -22.02       544.18 o
   0  -2  12         48.82        154.16       797.82 o
   1  -2  12       1608.72       1958.45       622.44 o
   2  -2  12        817.28       1568.10       484.30 o
   3  -2  12         14.57       -128.04       308.90 o
   4  -2  12          1.03       -771.00       771.00 o
  -7  -1  12         35.19       1152.13      1082.88 o
  -6  -1  12        307.74       2659.20      1489.99 o
  -5  -1  12        314.37       1506.65      1010.37 o
  -4  -1  12         61.92         24.66       220.36 o
  -3  -1  12          8.98        -96.61       223.64 o
  -2  -1  12        898.58        506.96       332.72 o
  -1  -1  12       1143.07       1034.01       638.63 o
   0  -1  12        218.74        346.62       235.86 o
   1  -1  12       1495.60       1956.57       521.37 o
   2  -1  12          6.10        -26.85       215.58 o
   3  -1  12          6.11        201.26       290.43 o
   4  -1  12          2.91        310.45       574.53 o
  -8   0  12        103.32        -12.28       319.68 o
  -7   0  12        337.49        732.21       286.18 o
  -6   0  12        740.73        866.10       312.25 o
  -5   0  12         96.65        359.46       606.02 o
  -4   0  12        130.83        105.22       699.81 o
  -3   0  12         27.39       -118.59       190.54 o
  -2   0  12        607.76        421.92       555.27 o
  -1   0  12          2.29        -83.39       586.13 o
   0   0  12        980.09       1508.74       292.36 o
   1   0  12        233.27        195.13       403.11 o
   2   0  12          0.91         39.79       294.66 o
   3   0  12        342.59        664.82       948.17 o
   4   0  12        289.16        284.42       562.95 o
  -8   1  12         29.83        216.72       517.46 o
  -7   1  12        333.80        298.64       200.45 o
  -6   1  12          3.46        -22.90       183.92 o
  -5   1  12         52.71        -89.46       265.35 o
  -4   1  12        124.43        462.05       251.59 o
  -3   1  12        185.40        320.90       224.53 o
  -2   1  12        145.62        -47.33       197.56 o
  -1   1  12         23.04        230.55       228.99 o
   0   1  12          5.13        480.00       342.07 o
   1   1  12        328.74        224.75       503.04 o
   2   1  12         75.04        132.14       295.27 o
   3   1  12        549.91        702.98       703.62 o
   4   1  12        115.06       1176.89       913.00 o
  -8   2  12        294.98        652.85       552.72 o
  -7   2  12          2.62        -68.17       135.99 o
  -6   2  12        173.84         74.19       122.91 o
  -5   2  12        412.46        714.12       328.45 o
  -4   2  12       1176.40       1166.50       427.44 o
  -3   2  12        100.04        -40.39       176.15 o
  -2   2  12         88.56        203.36       189.03 o
  -1   2  12         60.12       -109.55       109.55 o
   0   2  12        502.09        394.37       326.87 o
   1   2  12         18.59        153.88       309.54 o
   2   2  12       1311.58       2318.30      1163.55 o
   3   2  12        407.09       -372.76       648.98 o
  -8   3  12         56.65        273.40       567.74 o
  -7   3  12        613.54        741.47       330.70 o
  -6   3  12          2.11       -166.34       608.13 o
  -5   3  12       1215.04       1704.95       539.59 o
  -4   3  12        241.31        -40.02       331.04 o
  -3   3  12          7.21        171.47       231.14 o
  -2   3  12         18.73       -197.34       197.34 o
  -1   3  12        430.28        778.86       371.80 o
   0   3  12        263.59        712.22       436.43 o
   1   3  12        264.21        632.93       375.44 o
   2   3  12        130.26       -368.41       557.99 o
   3   3  12         40.23        570.52       664.97 o
  -8   4  12        200.10         19.09       949.45 o
  -7   4  12          0.77       -170.26       651.31 o
  -6   4  12        665.94        845.67      1323.64 o
  -5   4  12        338.57        632.41       389.80 o
  -4   4  12          1.81        -17.59        79.87 o
  -3   4  12        253.83        328.89       199.50 o
  -2   4  12         91.66        142.35       166.96 o
  -1   4  12          1.17        107.55       311.18 o
   0   4  12        121.71        107.45       162.62 o
   1   4  12        123.24       -197.47       218.77 o
   2   4  12         69.96       1811.67      1446.31 o
   3   4  12          1.09        476.91       417.33 o
  -7   5  12        106.60       -103.01       592.93 o
  -6   5  12          0.69         64.31       843.66 o
  -5   5  12        401.84        273.97       239.03 o
  -4   5  12          1.29         50.32       221.66 o
  -3   5  12        463.07        715.28       397.71 o
  -2   5  12         70.61       -104.06       211.07 o
  -1   5  12          0.55        213.38       200.02 o
   0   5  12          4.98        305.61       574.23 o
   1   5  12        296.53        712.76       354.42 o
   2   5  12        197.67        838.69       623.03 o
  -7   6  12          4.53        214.36      3166.95 o
  -6   6  12        361.37        589.03       401.47 o
  -5   6  12         88.98        118.61       250.65 o
  -4   6  12        475.17        754.18       278.39 o
  -3   6  12        347.24        243.81       232.22 o
  -2   6  12         12.51        -36.80       120.91 o
  -1   6  12         20.45        316.49       256.18 o
   0   6  12          0.65         86.70       213.92 o
   1   6  12        104.48      -1067.07      1142.30 o
  -6   7  12        285.09        193.53       352.85 o
  -5   7  12         19.38        -92.41       129.87 o
  -4   7  12        233.23        267.96       122.15 o
  -3   7  12         14.34       -266.14       266.14 o
  -2   7  12         40.37         37.57       164.89 o
  -1   7  12          0.88         98.20      1384.29 o
   0   7  12          9.18        349.85       344.95 o
  -5   8  12        114.84         31.67        77.52 o
  -4   8  12          3.84         45.51        96.26 o
  -3   8  12         18.11       -328.60       328.60 o
  -2   8  12        116.83        447.63       350.54 o
  -1   8  12        201.71        154.70       601.54 o
  -2  -8  13         16.45       1155.81      1320.57 o
  -1  -8  13          1.78       3590.88      2745.43 o
   0  -8  13          4.10        792.96      1751.57 o
   1  -8  13        160.89       1566.41      1422.67 o
  -3  -7  13         17.36       1319.50       592.73 o
  -2  -7  13         18.72       -632.51      1893.42 o
  -1  -7  13        112.17       1004.53      1651.86 o
   0  -7  13         22.21        259.82      1053.90 o
   1  -7  13         68.23        383.35       934.79 o
   2  -7  13        213.14        297.93      1069.10 o
  -4  -6  13        125.75        978.32      1611.91 o
  -3  -6  13        207.62       1319.48      2146.39 o
  -2  -6  13         68.65       -750.58      1648.42 o
  -1  -6  13        261.50        875.50      1517.86 o
   0  -6  13         45.33       -815.03      1951.47 o
   1  -6  13        176.28       -766.92       766.92 o
   2  -6  13         40.79        -29.34      1023.23 o
   3  -6  13        635.37       1001.85       414.45 o
  -5  -5  13         61.40       -263.05      1145.88 o
  -4  -5  13        532.58        207.40      1177.66 o
  -3  -5  13          2.86        202.98      1575.35 o
  -2  -5  13        487.79       3447.08      2965.45 o
  -1  -5  13        100.05       1466.35      1970.60 o
   0  -5  13         93.34        628.93      1590.49 o
   1  -5  13        209.30       1802.03      2050.40 o
   2  -5  13        149.84        159.05       368.80 o
   3  -5  13         38.04        232.47       213.88 o
  -6  -4  13          1.71        725.30       961.80 o
  -5  -4  13        451.52        933.46       825.54 o
  -4  -4  13        105.04         46.14       832.38 o
  -3  -4  13        154.79        585.79      1693.90 o
  -2  -4  13          2.22         -3.87       651.83 o
  -1  -4  13        138.97         88.97       142.44 o
   0  -4  13         90.10        159.04       965.43 o
   1  -4  13         40.94         77.63       200.53 o
   2  -4  13         37.81         72.23       119.31 o
   3  -4  13         56.99        237.18       142.28 o
  -6  -3  13          1.54       -506.31       506.31 o
  -5  -3  13          5.46       1450.70      1254.85 o
  -4  -3  13        243.64         98.51       810.19 o
  -3  -3  13          2.73        393.23      1019.04 o
  -2  -3  13        430.80        140.91       374.60 o
  -1  -3  13         16.23         73.88        74.59 o
   0  -3  13       1180.91       2117.86       623.16 o
   1  -3  13        476.93        406.23       314.81 o
   2  -3  13        502.08        901.64       343.63 o
   3  -3  13         70.53        163.53       178.33 o
  -6  -2  13         28.67       -761.36      1088.32 o
  -5  -2  13         67.59       -115.83       543.19 o
  -4  -2  13          9.90        630.84       947.53 o
  -3  -2  13        840.39       2030.67      1015.22 o
  -2  -2  13        256.09         33.05       534.05 o
  -1  -2  13        335.68        309.34      1370.65 o
   0  -2  13        346.94        794.23       349.37 o
   1  -2  13        139.09        194.42        70.25 o
   2  -2  13        337.31        416.95       485.04 o
   3  -2  13         21.77       -101.72       269.72 o
  -7  -1  13        264.67       1705.34      1504.42 o
  -6  -1  13         93.69        515.17      1105.96 o
  -5  -1  13        141.53       -203.64      1047.59 o
  -4  -1  13         76.18        -97.66       537.76 o
  -3  -1  13        216.78        913.09      1048.85 o
  -2  -1  13        264.37        154.98       410.70 o
  -1  -1  13        401.21        218.41       243.04 o
   0  -1  13          6.67        267.21       293.41 o
   1  -1  13        259.03        363.61       263.87 o
   2  -1  13        451.21        250.51       539.02 o
   3  -1  13         10.77        589.09       747.02 o
  -7   0  13         18.96       -130.34       474.08 o
  -6   0  13         23.07       1434.21      1573.96 o
  -5   0  13         46.81       -295.35       349.72 o
  -4   0  13         81.74       -224.65       718.29 o
  -3   0  13         15.43       -173.03       177.58 o
  -2   0  13         23.54       -214.47       214.47 o
  -1   0  13        480.21        605.55       337.40 o
   0   0  13        457.68        687.70       431.07 o
   1   0  13        198.39          9.91       287.80 o
   2   0  13        159.60       1528.46      1107.99 o
   3   0  13         17.82        -10.66       278.11 o
  -7   1  13          1.23       -352.06       684.32 o
  -6   1  13        356.70        -64.41       175.91 o
  -5   1  13        371.55        663.65      1208.94 o
  -4   1  13        276.97        351.25       214.30 o
  -3   1  13        394.75        224.59       261.19 o
  -2   1  13        147.83        -56.40       181.41 o
  -1   1  13        751.36        878.76       446.33 o
   0   1  13        106.17        529.80       380.95 o
   1   1  13        722.23        929.30       413.95 o
   2   1  13         95.03       -348.01       658.94 o
   3   1  13         57.80        861.15       948.82 o
  -7   2  13         56.50       -145.51       942.72 o
  -6   2  13        303.42         96.81       432.34 o
  -5   2  13         64.14        279.52       286.18 o
  -4   2  13        185.68          1.47       442.99 o
  -3   2  13         16.49        -92.06       171.59 o
  -2   2  13        969.09       1031.72       497.71 o
  -1   2  13         77.33        261.70       255.70 o
   0   2  13        398.65        113.64       718.50 o
   1   2  13         14.84       -226.83       226.83 o
   2   2  13          6.22       -625.02       625.02 o
  -7   3  13        219.31        256.40       406.28 o
  -6   3  13          5.70        322.04       254.11 o
  -5   3  13         27.04        -99.66       210.31 o
  -4   3  13        290.33        285.54       217.52 o
  -3   3  13          2.34        -92.16        92.16 o
  -2   3  13          2.44        262.90       319.70 o
  -1   3  13        322.30        230.38       304.85 o
   0   3  13         47.29       -179.08       553.86 o
   1   3  13        116.78        -73.87       535.32 o
   2   3  13         66.84        530.10       672.30 o
  -7   4  13        176.28        166.80       618.08 o
  -6   4  13        428.31       1378.92       640.88 o
  -5   4  13         14.96        -78.55       517.57 o
  -4   4  13         84.41        243.10       166.20 o
  -3   4  13         35.34         60.31        91.34 o
  -2   4  13        123.25        188.11       253.75 o
  -1   4  13         14.79        196.35       297.71 o
   0   4  13        498.60       1197.06       507.93 o
   1   4  13         57.05        128.76       243.08 o
  -6   5  13          1.54        270.78       179.69 o
  -5   5  13        443.61        631.54       443.68 o
  -4   5  13        216.63        275.92       172.21 o
  -3   5  13        396.23        693.02       405.20 o
  -2   5  13        121.38          0.55       107.17 o
  -1   5  13        105.51        489.49       361.46 o
   0   5  13         69.38        242.48       328.54 o
   1   5  13         80.25         13.62       147.33 o
  -6   6  13        147.10         81.21       204.65 o
  -5   6  13         72.39        -99.70       169.77 o
  -4   6  13         20.07        -22.74       121.50 o
  -3   6  13        191.25        437.43       359.98 o
  -2   6  13          0.64         78.57       194.02 o
  -1   6  13         33.16       -214.70       214.70 o
   0   6  13          7.86        -88.62       560.04 o
  -5   7  13         24.35         -0.26       176.24 o
  -4   7  13         63.42        147.36        92.31 o
  -3   7  13        263.60        491.74       342.98 o
  -2   7  13         49.66         42.49       109.84 o
  -1  -7  14         46.69      -1204.19      1204.19 o
   0  -7  14        188.67       -948.42      2026.74 o
  -3  -6  14          0.71         42.57      1402.39 o
  -2  -6  14         96.64       1156.64      2371.76 o
  -1  -6  14         20.19        723.82      1634.51 o
   0  -6  14          1.59       -109.35      1766.19 o
   1  -6  14          3.01        949.36      1723.10 o
  -4  -5  14        366.58       2041.84      1805.32 o
  -3  -5  14         45.22        461.30       965.06 o
  -2  -5  14        311.88       -265.72      1226.16 o
  -1  -5  14        197.33       1644.03      1610.21 o
   0  -5  14        322.15       -853.93      2117.34 o
   1  -5  14         51.92       2091.48      1812.19 o
  -4  -4  14        178.88        298.40       693.80 o
  -3  -4  14         22.13       2224.03      2239.28 o
  -2  -4  14         18.30       -426.32       973.52 o
  -1  -4  14         74.14        447.08      2493.30 o
   0  -4  14         76.62       3084.71      2577.49 o
   1  -4  14        391.01       1933.32      2040.35 o
  -5  -3  14        104.94        295.50      1212.32 o
  -4  -3  14          7.18        267.78      1029.29 o
  -3  -3  14        117.85        164.63       370.58 o
  -2  -3  14         17.64         55.89       112.52 o
  -1  -3  14        177.34        137.46       425.16 o
   0  -3  14         87.68        141.77       203.57 o
   1  -3  14         17.57        337.11       320.65 o
   2  -3  14         68.09       -104.07       209.87 o
  -5  -2  14          5.85      -1329.41      1329.41 o
  -4  -2  14        642.00        904.08      1449.55 o
  -3  -2  14       1388.49       1161.30       548.51 o
  -2  -2  14         64.52        -31.82       365.17 o
  -1  -2  14        153.18          5.25        74.55 o
   0  -2  14        121.69        513.09       765.81 o
   1  -2  14        462.57        859.77       449.93 o
   2  -2  14         32.22        -32.14       582.01 o
  -6  -1  14        375.40       1220.98      1495.51 o
  -5  -1  14          0.20        -84.55       988.75 o
  -4  -1  14       1440.81       5675.25      2289.98 o
  -3  -1  14        746.71        733.94       464.05 o
  -2  -1  14         20.07       -519.36      1098.79 o
  -1  -1  14        121.29        467.26      1102.74 o
   0  -1  14        319.08        100.03       105.36 o
   1  -1  14        896.66       1347.31       559.76 o
   2  -1  14          0.18        297.63       608.91 o
  -6   0  14        175.70       2285.87      1966.08 o
  -5   0  14        222.85       1788.64      1606.80 o
  -4   0  14        906.57       3060.61      1828.89 o
  -3   0  14        175.25        -40.66       173.36 o
  -2   0  14         99.56          6.57        59.51 o
  -1   0  14        208.31        605.06       398.65 o
   0   0  14         85.83        215.74       281.45 o
   1   0  14        294.42        568.59       425.31 o
   2   0  14          5.38       -248.18       361.02 o
  -6   1  14        101.46       -100.87       331.75 o
  -5   1  14          0.42       -147.79      1256.09 o
  -4   1  14         44.93        -99.28       349.73 o
  -3   1  14         45.14          0.89       110.42 o
  -2   1  14       1014.76        883.61       399.32 o
  -1   1  14        399.17        468.50       370.90 o
   0   1  14        188.73        259.24       280.57 o
   1   1  14        206.95        520.46       331.00 o
   2   1  14        206.20       1705.87      1130.32 o
  -6   2  14         80.30       -259.89       259.89 o
  -5   2  14        151.20        165.23       285.84 o
  -4   2  14         82.17         72.34        88.95 o
  -3   2  14        982.04       1422.82       398.89 o
  -2   2  14       1719.26       2446.35       734.09 o
  -1   2  14        130.52        306.56       186.83 o
   0   2  14         20.33        -68.71       123.60 o
   1   2  14          8.23        213.86       469.93 o
  -6   3  14        207.10        143.37       150.37 o
  -5   3  14        518.57        654.38       333.59 o
  -4   3  14          1.23         30.15        73.59 o
  -3   3  14        633.83        878.67       352.41 o
  -2   3  14         88.89        294.72       216.23 o
  -1   3  14          8.07        459.53       399.12 o
   0   3  14         58.43       -111.55       242.14 o
   1   3  14          6.77       -193.89       464.59 o
  -6   4  14          3.02       -246.07       348.26 o
  -5   4  14         83.14        390.56       327.69 o
  -4   4  14         25.67        109.49       139.01 o
  -3   4  14          3.44        106.91       154.85 o
  -2   4  14          1.16        108.34       209.39 o
  -1   4  14        401.55       1381.91       605.77 o
   0   4  14        480.08        976.59       535.08 o
  -5   5  14        136.92          0.27       150.04 o
  -4   5  14        153.44        417.15       241.71 o
  -3   5  14        297.76        364.40       314.57 o
  -2   5  14         33.33        268.41       317.11 o
  -1   5  14        663.51       1577.04       680.37 o
  -3   6  14         55.79       -117.86       155.26 o
  -3  -4  15         23.05       1614.92      1961.31 o
  -2  -4  15         90.94       4449.27      3382.68 o
  -1  -4  15        350.39       1217.65      2568.40 o
   0  -4  15          2.43        679.13      2164.09 o
  -3  -3  15         21.34       -215.32       700.37 o
  -2  -3  15        181.71        401.74       277.34 o
  -1  -3  15        260.62        634.46      2382.31 o
   0  -3  15          6.26        302.69       332.68 o
  -3  -2  15         36.12          0.22        97.17 o
  -2  -2  15         35.97        232.44       283.70 o
  -1  -2  15        105.80        224.20       196.30 o
   0  -2  15        151.26        370.76       327.41 o
  -4  -1  15        217.17       2762.50      2087.21 o
  -3  -1  15         12.30          1.58        49.60 o
  -2  -1  15         81.18         55.70       160.64 o
  -1  -1  15        237.24        136.61       248.19 o
   0  -1  15        782.05        932.71       487.04 o
  -4   0  15        215.73        655.98      1218.67 o
  -3   0  15          8.31        -41.20        55.88 o
  -2   0  15          0.32         75.44       133.85 o
  -1   0  15         91.82        394.00       263.12 o
   0   0  15        478.16        452.15       307.85 o
  -4   1  15         34.72        244.14      1034.45 o
  -3   1  15         32.32       -243.59       243.59 o
  -2   1  15        160.70        129.31       250.07 o
  -1   1  15         15.21        212.91       232.76 o
   0   1  15        150.80        352.23       307.75 o
  -4   2  15          1.55        -33.75       232.88 o
  -3   2  15        578.54       1200.47       379.20 o
  -2   2  15        317.21        589.10       377.89 o
  -1   2  15          1.96        392.05       350.49 o
  -4   3  15        111.24        141.39       126.76 o
  -3   3  15        364.51        377.33       227.39 o
  -2   3  15         17.44       -103.06       164.56 o
                                                
 
_audit_creation_date                    2021-05-04T13:38:13-00:00
_audit_creation_method                  'WinGX routine CIF_UPDATE'
 
#----------------------------------------------------------------------------#
#                   CHEMICAL INFORMATION                                     #
#----------------------------------------------------------------------------#
 
_chemical_formula_moiety
                                'C10 H26 As2 Cu Mo6 N4 O26, C10 H24 Cu N4, 3(O)'
_chemical_formula_sum                   'C20 H62 As2 Cu2 Mo6 N8 O32'
_chemical_formula_weight                1779.33
 
#----------------------------------------------------------------------------#
#                   UNIT CELL INFORMATION                                    #
#----------------------------------------------------------------------------#
 
_symmetry_cell_setting                  triclinic
_symmetry_space_group_name_H-M          'P -1'
_symmetry_space_group_name_Hall         '-P 1'
_symmetry_Int_Tables_number             2
loop_
    _symmetry_equiv_pos_as_xyz
'x, y, z'
'-x, -y, -z'
 
_cell_length_a                          8.670(2)
_cell_length_b                          12.187(4)
_cell_length_c                          12.927(2)
_cell_angle_alpha                       92.440(19)
_cell_angle_beta                        101.750(19)
_cell_angle_gamma                       105.53(2)
_cell_volume                            1281.6(6)
_cell_formula_units_Z                   1
_cell_measurement_temperature           100.00(10)
_cell_measurement_reflns_used           564
_cell_measurement_theta_min             3.262
_cell_measurement_theta_max             20.33
 
#----------------------------------------------------------------------------#
#                   CRYSTAL INFORMATION                                      #
#----------------------------------------------------------------------------#
 
_exptl_crystal_density_diffrn           2.305
_exptl_crystal_F_000                    870
 
#----------------------------------------------------------------------------#
#                   ABSORPTION CORRECTION                                    #
#----------------------------------------------------------------------------#
 
_exptl_crystal_description              plate
_exptl_crystal_colour                   pink
_exptl_crystal_size_max         0.130
_exptl_crystal_size_mid           0.088
_exptl_crystal_size_min            0.066
_exptl_absorpt_coefficient_mu           3.61
_exptl_absorpt_correction_type          multi-scan
_exptl_absorpt_process_details
;
        CrysAlisPro 1.171.38.46 (Rigaku Oxford Diffraction, 2015)
        Empirical absorption correction using spherical harmonics,
 implemented in SCALE3 ABSPACK scaling algorithm.
;
_exptl_absorpt_correction_T_min         0.02464
_exptl_absorpt_correction_T_max         1
 
#----------------------------------------------------------------------------#
#                   DATA COLLECTION                                          #
#----------------------------------------------------------------------------#
 
_diffrn_source                          'micro-focus sealed X-ray tube'
_diffrn_source_type                     'SuperNova (Mo) X-ray Source'
_diffrn_ambient_temperature             100.00(10)
_diffrn_ambient_environment             N~2~
_diffrn_radiation_wavelength            0.71073
_diffrn_radiation_type                  'Mo K\a'
_diffrn_radiation_monochromator         mirror
_diffrn_radiation_probe                 x-ray
_diffrn_detector                        'CCD plate'
_diffrn_detector_type                   Eos
_diffrn_detector_area_resol_mean        16.2439
_diffrn_orient_matrix_type
                                'CrysAlisPro convention (1999,Acta A55,543-557)'
_diffrn_orient_matrix_ub_11             0.0732465
_diffrn_orient_matrix_ub_12             -0.0157259
_diffrn_orient_matrix_ub_13             0.0006826
_diffrn_orient_matrix_ub_21             -0.047098
_diffrn_orient_matrix_ub_22             -0.0569035
_diffrn_orient_matrix_ub_23             -0.0195947
_diffrn_orient_matrix_ub_31             -0.0023395
_diffrn_orient_matrix_ub_32             0.0142378
_diffrn_orient_matrix_ub_33             -0.0528219
_diffrn_measurement_device              'four-circle diffractometer'
_diffrn_measurement_device_type
                                       'SuperNova, Single source at offset, Eos'
_diffrn_measurement_method              '\w scans'
_diffrn_reflns_av_R_equivalents         0.1815
_diffrn_reflns_av_unetI/netI            0.3546
_diffrn_reflns_number                   7762
_diffrn_reflns_limit_h_min              -10
_diffrn_reflns_limit_h_max              10
_diffrn_reflns_limit_k_min              -14
_diffrn_reflns_limit_k_max              13
_diffrn_reflns_limit_l_min              -15
_diffrn_reflns_limit_l_max              15
_diffrn_reflns_theta_min                2.658
_diffrn_reflns_theta_max                25.498
_diffrn_reflns_theta_full               25.242
_diffrn_measured_fraction_theta_full
                                        0.992
_diffrn_measured_fraction_theta_max
                                        0.99
_diffrn_reflns_Laue_measured_fraction_full
                                        0.992
_diffrn_reflns_Laue_measured_fraction_max
                                        0.99
_diffrn_reflns_point_group_measured_fraction_full
                                        0.992
_diffrn_reflns_point_group_measured_fraction_max
                                        0.99
_reflns_Friedel_coverage                0
_reflns_number_total                    4718
_reflns_number_gt                       1678
_reflns_threshold_expression            'I > 2\s(I)'
 
#----------------------------------------------------------------------------#
#                   COMPUTER PROGRAMS USED                                   #
#----------------------------------------------------------------------------#
 
_computing_data_collection
                                     'CrysAlisPro 1.171.38.46 (Rigaku OD, 2015)'
_computing_cell_refinement
                                     'CrysAlisPro 1.171.38.46 (Rigaku OD, 2015)'
_computing_data_reduction
                                     'CrysAlisPro 1.171.38.46 (Rigaku OD, 2015)'
_computing_structure_solution           'olex2.solve 1.3 (Bourhis et al., 2015)'
_computing_structure_refinement         'SHELXL 2018/3 (Sheldrick, 2015)'
_computing_molecular_graphics           'Olex2 1.3 (Dolomanov et al., 2009)'
_computing_publication_material         'Olex2 1.3 (Dolomanov et al., 2009)'
 
#----------------------------------------------------------------------------#
#                   STRUCTURE SOLUTION                                       #
#----------------------------------------------------------------------------#
 
_atom_sites_solution_primary            iterative
_atom_sites_solution_hydrogens          mixed
 
#----------------------------------------------------------------------------#
#                   REFINEMENT INFORMATION                                   #
#----------------------------------------------------------------------------#
 
_refine_ls_structure_factor_coef        Fsqd
_refine_ls_matrix_type                  full
_refine_ls_weighting_scheme             calc
_refine_ls_weighting_details
                      'w=1/[\s^2^(Fo^2^)+(0.1657P)^2^] where P=(Fo^2^+2Fc^2^)/3'
_refine_ls_hydrogen_treatment           mixed
_refine_ls_extinction_method            none
_refine_ls_number_reflns                4718
_refine_ls_number_parameters            238
_refine_ls_number_restraints            8
_refine_ls_R_factor_all                 0.2775
_refine_ls_R_factor_gt                  0.1318
_refine_ls_wR_factor_ref                0.3997
_refine_ls_wR_factor_gt                 0.3069
_refine_ls_goodness_of_fit_ref          0.976
_refine_ls_restrained_S_all             0.976
_refine_ls_shift/su_max                 0
_refine_ls_shift/su_mean                0
_refine_diff_density_max                2.377
_refine_diff_density_min                -1.494
_refine_diff_density_rms                0.333
 
#----------------------------------------------------------------------------#
#                   CONSTRAINTS AND RESTRAINTS                               #
#----------------------------------------------------------------------------#
 
 
#----------------------------------------------------------------------------#
#                   ATOMIC TYPES, COORDINATES AND THERMAL PARAMETERS         #
#----------------------------------------------------------------------------#
 
loop_
    _atom_type_symbol
    _atom_type_description
    _atom_type_scat_dispersion_real
    _atom_type_scat_dispersion_imag
    _atom_type_scat_source
C C 0.0033 0.0016 'International Tables Vol C Tables 4.2.6.8 and 6.1.1.4'
H H 0 0 'International Tables Vol C Tables 4.2.6.8 and 6.1.1.4'
As As 0.0499 2.0058 'International Tables Vol C Tables 4.2.6.8 and 6.1.1.4'
Cu Cu 0.3201 1.2651 'International Tables Vol C Tables 4.2.6.8 and 6.1.1.4'
Mo Mo -1.6832 0.6857 'International Tables Vol C Tables 4.2.6.8 and 6.1.1.4'
N N 0.0061 0.0033 'International Tables Vol C Tables 4.2.6.8 and 6.1.1.4'
O O 0.0106 0.006 'International Tables Vol C Tables 4.2.6.8 and 6.1.1.4'
 
loop_
    _atom_site_label
    _atom_site_type_symbol
    _atom_site_fract_x
    _atom_site_fract_y
    _atom_site_fract_z
    _atom_site_U_iso_or_equiv
    _atom_site_adp_type
    _atom_site_occupancy
    _atom_site_site_symmetry_order
    _atom_site_calc_flag
    _atom_site_refinement_flags_posn
    _atom_site_refinement_flags_adp
    _atom_site_refinement_flags_occupancy
    _atom_site_disorder_assembly
    _atom_site_disorder_group
Mo1 Mo 0.1269(3) -0.0586(3) 0.7388(2) 0.0510(9) Uani 1 1 d . . . . .
Mo2 Mo 0.3007(3) 0.1902(3) 0.6666(2) 0.0521(9) Uani 1 1 d . . . . .
Mo3 Mo 0.1783(3) 0.2449(3) 0.4223(2) 0.0504(9) Uani 1 1 d . . . . .
As1 As 0.1341(4) -0.0561(3) 0.4592(2) 0.0432(9) Uani 1 1 d D . . . .
Cu1B Cu 0 0 1 0.0592(17) Uani 1 2 d S . P . .
O1A O 0.019(2) -0.0849(19) 0.8359(19) 0.069(7) Uani 1 1 d . . . . .
O1B O 0.319(2) -0.0686(17) 0.7931(17) 0.054(6) Uani 1 1 d . . . . .
O1X O 0.270(2) -0.114(2) 0.4170(18) 0.066(7) Uani 1 1 d D . . . .
H1X H 0.355(5) -0.074(3) 0.401(6) 0.2(2) Uiso 1 1 d D . . . .
O2A O 0.309(2) 0.3316(19) 0.7121(17) 0.062(6) Uani 1 1 d . . . . .
O2B O 0.490(2) 0.1764(18) 0.7297(15) 0.051(5) Uani 1 1 d . . . . .
O3A O 0.181(3) 0.3782(18) 0.4711(19) 0.065(6) Uani 1 1 d . . . . .
O11 O 0.044(2) -0.2030(17) 0.6571(14) 0.046(5) Uani 1 1 d . . . . .
O12 O 0.167(3) 0.1006(17) 0.7469(17) 0.073(7) Uani 1 1 d . . . . .
O12X O 0.206(2) -0.0052(18) 0.5859(14) 0.051(6) Uani 1 1 d . . . . .
O3B O 0.288(2) 0.272(2) 0.3297(19) 0.069(7) Uani 1 1 d . . . . .
O13X O 0.108(2) 0.0453(17) 0.3840(15) 0.046(5) Uani 1 1 d . U . . .
O23 O 0.345(2) 0.2184(19) 0.5288(16) 0.061(6) Uani 1 1 d . . . . .
O23X O -0.032(2) -0.1617(16) 0.4493(15) 0.051(5) Uani 1 1 d . . . . .
N1B N 0.094(3) 0.160(2) 0.961(2) 0.056(7) Uiso 1 1 d . . . . .
H1B H 0.105066 0.149802 0.88598 0.068 Uiso 1 1 calc R U . . .
N4B N 0.229(3) 0.006(2) 1.067(2) 0.053(6) Uiso 1 1 d . . . . .
H4B H 0.235131 0.025386 1.143812 0.063 Uiso 1 1 calc R U . . .
C2B C 0.261(5) 0.204(4) 1.026(3) 0.095(13) Uiso 1 1 d . . . . .
H2BA H 0.258658 0.238625 1.09622 0.114 Uiso 1 1 calc R U . . .
H2BB H 0.327101 0.264216 0.990704 0.114 Uiso 1 1 calc R U . . .
C3B C 0.339(5) 0.105(3) 1.040(3) 0.072(10) Uiso 1 1 d . . . . .
H3BA H 0.370555 0.086196 0.973917 0.086 Uiso 1 1 calc R U . . .
H3BB H 0.440258 0.12972 1.097609 0.086 Uiso 1 1 calc R U . . .
C5B C 0.283(5) -0.092(4) 1.066(3) 0.091(12) Uiso 1 1 d . . . . .
H5BA H 0.394258 -0.073203 1.112917 0.109 Uiso 1 1 calc R U . . .
H5BB H 0.29379 -0.110998 0.993146 0.109 Uiso 1 1 calc R U . . .
C6B C 0.179(5) -0.196(3) 1.100(3) 0.075(10) Uiso 1 1 d . . . . .
H6BA H 0.17567 -0.179167 1.175276 0.09 Uiso 1 1 calc R U . . .
H6BB H 0.233275 -0.257856 1.098145 0.09 Uiso 1 1 calc R U . . .
C7B C -0.002(5) 0.243(3) 0.963(3) 0.074(10) Uiso 1 1 d . . . . .
H7BA H 0.051984 0.31329 0.933861 0.089 Uiso 1 1 calc R U . . .
H7BB H -0.002985 0.26459 1.037767 0.089 Uiso 1 1 calc R U . . .
Cu1A Cu 0 -0.5 0.5 0.0533(15) Uani 1 2 d S . P . .
N1A N 0.154(5) -0.470(3) 0.641(3) 0.101(11) Uiso 1 1 d . . . . .
H1A H 0.206195 -0.533588 0.64448 0.121 Uiso 1 1 calc R U . . .
N4A N 0.169(3) -0.378(2) 0.459(2) 0.059(7) Uiso 1 1 d . . . . .
H4A H 0.13254 -0.307453 0.463618 0.071 Uiso 1 1 calc R U . . .
C2A C 0.287(5) -0.366(4) 0.640(3) 0.092(13) Uiso 1 1 d . . . . .
H2AA H 0.253208 -0.298059 0.660698 0.111 Uiso 1 1 calc R U . . .
H2AB H 0.385428 -0.367494 0.693272 0.111 Uiso 1 1 calc R U . . .
C3A C 0.327(6) -0.355(4) 0.538(4) 0.118(16) Uiso 1 1 d . . . . .
H3AA H 0.386739 -0.410632 0.524281 0.141 Uiso 1 1 calc R U . . .
H3AB H 0.396918 -0.276848 0.535773 0.141 Uiso 1 1 calc R U . . .
C5A C 0.191(4) -0.392(3) 0.352(2) 0.056(8) Uiso 1 1 d . . . . .
H5AA H 0.274153 -0.321997 0.340604 0.068 Uiso 1 1 calc R U . . .
H5AB H 0.23831 -0.456736 0.345711 0.068 Uiso 1 1 calc R U . . .
C6A C -0.055(5) -0.590(3) 0.730(3) 0.078(11) Uiso 1 1 d . . . . .
H6AA H -0.002939 -0.652445 0.721926 0.093 Uiso 1 1 calc R U . . .
H6AB H -0.089926 -0.595061 0.798005 0.093 Uiso 1 1 calc R U . . .
C7A C 0.075(4) -0.476(3) 0.735(3) 0.065(9) Uiso 1 1 d . . . . .
H7AA H 0.022642 -0.412654 0.737404 0.078 Uiso 1 1 calc R U . . .
H7AB H 0.160471 -0.464804 0.801438 0.078 Uiso 1 1 calc R U . . .
O1W O 0.586(3) -0.055(2) 0.693(2) 0.091(8) Uiso 1 1 d . . . . .
O2W O 0.617(12) 0.529(8) 0.811(7) 0.08(3) Uiso 0.25 1 d . . P . .
O3W O 0.508(13) 0.467(9) 0.892(8) 0.08(3) Uiso 0.25 1 d . . P . .
 
loop_
    _atom_site_aniso_label
    _atom_site_aniso_U_11
    _atom_site_aniso_U_22
    _atom_site_aniso_U_33
    _atom_site_aniso_U_23
    _atom_site_aniso_U_13
    _atom_site_aniso_U_12
Mo1 0.0367(16) 0.074(2) 0.0487(16) 0.0109(15) 0.0058(14) 0.0281(15)
Mo2 0.0387(16) 0.069(2) 0.0532(17) 0.0071(15) 0.0035(14) 0.0276(15)
Mo3 0.0420(17) 0.0622(19) 0.0582(17) 0.0128(15) 0.0127(15) 0.0316(15)
As1 0.0368(18) 0.055(2) 0.0477(18) 0.0102(16) 0.0083(16) 0.0291(16)
Cu1B 0.050(4) 0.080(4) 0.058(3) 0.012(3) 0.007(3) 0.041(3)
O1A 0.035(12) 0.056(15) 0.107(18) 0.042(14) -0.005(13) 0.009(11)
O1B 0.022(10) 0.061(14) 0.089(15) 0.038(13) 0.014(11) 0.023(10)
O1X 0.034(13) 0.093(18) 0.088(17) 0.028(15) 0.011(13) 0.046(13)
O2A 0.049(14) 0.082(17) 0.074(15) 0.016(13) 0.012(12) 0.048(13)
O2B 0.017(10) 0.079(15) 0.056(12) 0.010(12) -0.001(10) 0.016(10)
O3A 0.043(14) 0.053(15) 0.090(17) 0.008(13) 0.011(13) 0.003(11)
O11 0.031(11) 0.065(14) 0.042(11) -0.006(10) -0.010(10) 0.029(10)
O12 0.11(2) 0.031(13) 0.079(15) 0.009(12) -0.011(15) 0.043(13)
O12X 0.041(12) 0.074(15) 0.045(12) 0.025(11) 0.003(10) 0.032(11)
O3B 0.016(11) 0.096(18) 0.104(18) 0.031(15) 0.018(12) 0.022(11)
O13X 0.030(8) 0.052(9) 0.048(8) -0.002(7) -0.001(7) 0.007(7)
O23 0.051(14) 0.075(16) 0.064(14) 0.006(12) -0.003(12) 0.041(13)
O23X 0.059(14) 0.040(12) 0.058(13) -0.001(10) 0.023(12) 0.014(11)
Cu1A 0.044(3) 0.051(4) 0.069(4) 0.006(3) 0.010(3) 0.024(3)
 
 
#----------------------------------------------------------------------------#
#                   MOLECULAR GEOMETRY                                       #
#----------------------------------------------------------------------------#
 
_geom_special_details
;
 All esds (except the esd in the dihedral angle between two l.s. planes)
 are estimated using the full covariance matrix.  The cell esds are taken
 into account individually in the estimation of esds in distances, angles
 and torsion angles; correlations between esds in cell parameters are only
 used when they are defined by crystal symmetry.  An approximate (isotropic)
 treatment of cell esds is used for estimating esds involving l.s. planes.
;
loop_
    _geom_bond_atom_site_label_1
    _geom_bond_atom_site_label_2
    _geom_bond_distance
    _geom_bond_site_symmetry_2
    _geom_bond_publ_flag
Mo1 O1A 1.70(2) . ?
Mo1 O1B 1.712(16) . ?
Mo1 O11 1.89(2) . ?
Mo1 O12 1.872(19) . ?
Mo1 O12X 2.286(17) . ?
Mo1 O13X 2.361(18) 2_556 ?
Mo2 O2A 1.77(2) . ?
Mo2 O2B 1.735(16) . ?
Mo2 O12 1.88(2) . ?
Mo2 O12X 2.41(2) . ?
Mo2 O23 1.92(2) . ?
Mo2 O23X 2.43(2) 2_556 ?
Mo3 O3A 1.71(2) . ?
Mo3 O11 1.912(18) 2_556 ?
Mo3 O3B 1.67(2) . ?
Mo3 O13X 2.35(2) . ?
Mo3 O23 1.889(18) . ?
Mo3 O23X 2.388(17) 2_556 ?
As1 O1X 1.685(19) . ?
As1 O12X 1.66(2) . ?
As1 O13X 1.639(18) . ?
As1 O23X 1.63(2) . ?
Cu1B O1A 2.38(3) 2_557 ?
Cu1B O1A 2.38(3) . ?
Cu1B N1B 2.03(2) 2_557 ?
Cu1B N1B 2.03(2) . ?
Cu1B N4B 1.97(2) 2_557 ?
Cu1B N4B 1.97(2) . ?
O1X H1X 0.840(2) . ?
N1B H1B 1 . ?
N1B C2B 1.47(5) . ?
N1B C7B 1.48(4) . ?
N4B H4B 1 . ?
N4B C3B 1.43(4) . ?
N4B C5B 1.40(4) . ?
C2B H2BA 0.99 . ?
C2B H2BB 0.99 . ?
C2B C3B 1.53(5) . ?
C3B H3BA 0.99 . ?
C3B H3BB 0.99 . ?
C5B H5BA 0.99 . ?
C5B H5BB 0.99 . ?
C5B C6B 1.49(5) . ?
C6B H6BA 0.99 . ?
C6B H6BB 0.99 . ?
C6B C7B 1.52(5) 2_557 ?
C7B H7BA 0.99 . ?
C7B H7BB 0.99 . ?
Cu1A N1A 1.98(4) 2_546 ?
Cu1A N1A 1.98(4) . ?
Cu1A N4A 1.96(2) . ?
Cu1A N4A 1.96(2) 2_546 ?
N1A H1A 1 . ?
N1A C2A 1.47(5) . ?
N1A C7A 1.51(4) . ?
N4A H4A 1 . ?
N4A C3A 1.49(5) . ?
N4A C5A 1.44(3) . ?
C2A H2AA 0.99 . ?
C2A H2AB 0.99 . ?
C2A C3A 1.43(5) . ?
C3A H3AA 0.99 . ?
C3A H3AB 0.99 . ?
C5A H5AA 0.99 . ?
C5A H5AB 0.99 . ?
C5A C6A 1.38(4) 2_546 ?
C6A H6AA 0.99 . ?
C6A H6AB 0.99 . ?
C6A C7A 1.53(5) . ?
C7A H7AA 0.99 . ?
C7A H7AB 0.99 . ?
O2W O3W 1.63(12) . ?
 
loop_
    _geom_angle_atom_site_label_1
    _geom_angle_atom_site_label_2
    _geom_angle_atom_site_label_3
    _geom_angle
    _geom_angle_site_symmetry_1
    _geom_angle_site_symmetry_3
    _geom_angle_publ_flag
O1A Mo1 O1B 106.0(9) . . ?
O1A Mo1 O11 99.5(10) . . ?
O1A Mo1 O12 98.5(10) . . ?
O1A Mo1 O12X 162.9(7) . . ?
O1A Mo1 O13X 91.2(8) . 2_556 ?
O1B Mo1 O11 98.0(9) . . ?
O1B Mo1 O12 100.5(10) . . ?
O1B Mo1 O12X 90.7(7) . . ?
O1B Mo1 O13X 162.4(8) . 2_556 ?
O11 Mo1 O12X 81.5(8) . . ?
O11 Mo1 O13X 75.2(7) . 2_556 ?
O12 Mo1 O11 149.5(8) . . ?
O12 Mo1 O12X 74.2(9) . . ?
O12 Mo1 O13X 79.9(8) . 2_556 ?
O12X Mo1 O13X 72.4(6) . 2_556 ?
O2A Mo2 O12 102.5(9) . . ?
O2A Mo2 O12X 163.2(8) . . ?
O2A Mo2 O23 98.6(9) . . ?
O2A Mo2 O23X 92.0(8) . 2_556 ?
O2B Mo2 O2A 103.4(10) . . ?
O2B Mo2 O12 99.9(9) . . ?
O2B Mo2 O12X 93.1(8) . . ?
O2B Mo2 O23 98.7(8) . . ?
O2B Mo2 O23X 164.3(9) . 2_556 ?
O12 Mo2 O12X 71.0(8) . . ?
O12 Mo2 O23 147.7(10) . . ?
O12 Mo2 O23X 79.6(8) . 2_556 ?
O12X Mo2 O23X 71.8(6) . 2_556 ?
O23 Mo2 O12X 81.8(8) . . ?
O23 Mo2 O23X 75.5(7) . 2_556 ?
O3A Mo3 O11 95.9(9) . 2_556 ?
O3A Mo3 O13X 161.8(8) . . ?
O3A Mo3 O23 99.5(10) . . ?
O3A Mo3 O23X 90.0(8) . 2_556 ?
O11 Mo3 O13X 75.2(7) 2_556 . ?
O11 Mo3 O23X 78.1(7) 2_556 2_556 ?
O3B Mo3 O3A 103.6(11) . . ?
O3B Mo3 O11 103.9(9) . 2_556 ?
O3B Mo3 O13X 94.0(10) . . ?
O3B Mo3 O23 96.6(9) . . ?
O3B Mo3 O23X 165.9(9) . 2_556 ?
O13X Mo3 O23X 72.8(6) . 2_556 ?
O23 Mo3 O11 150.6(9) . 2_556 ?
O23 Mo3 O13X 82.7(8) . . ?
O23 Mo3 O23X 77.0(8) . 2_556 ?
O12X As1 O1X 109.5(10) . . ?
O13X As1 O1X 107.4(10) . . ?
O13X As1 O12X 111.5(10) . . ?
O23X As1 O1X 105.8(10) . . ?
O23X As1 O12X 108.6(10) . . ?
O23X As1 O13X 113.7(10) . . ?
O1A Cu1B O1A 180 . 2_557 ?
N1B Cu1B O1A 91.8(9) 2_557 2_557 ?
N1B Cu1B O1A 88.2(9) 2_557 . ?
N1B Cu1B O1A 91.8(9) . . ?
N1B Cu1B O1A 88.2(9) . 2_557 ?
N1B Cu1B N1B 180 2_557 . ?
N4B Cu1B O1A 88.0(9) 2_557 . ?
N4B Cu1B O1A 92.0(9) 2_557 2_557 ?
N4B Cu1B O1A 92.0(9) . . ?
N4B Cu1B O1A 88.0(9) . 2_557 ?
N4B Cu1B N1B 93.8(10) 2_557 . ?
N4B Cu1B N1B 86.2(10) . . ?
N4B Cu1B N1B 93.8(10) . 2_557 ?
N4B Cu1B N1B 86.2(10) 2_557 2_557 ?
N4B Cu1B N4B 180 . 2_557 ?
Mo1 O1A Cu1B 141.1(12) . . ?
As1 O1X H1X 122.5(19) . . ?
Mo1 O11 Mo3 117.9(8) . 2_556 ?
Mo1 O12 Mo2 121.5(12) . . ?
Mo1 O12X Mo2 88.2(7) . . ?
As1 O12X Mo1 133.3(12) . . ?
As1 O12X Mo2 129.9(9) . . ?
Mo3 O13X Mo1 87.6(6) . 2_556 ?
As1 O13X Mo1 130.3(10) . 2_556 ?
As1 O13X Mo3 131.5(11) . . ?
Mo3 O23 Mo2 118.5(10) . . ?
Mo3 O23X Mo2 85.8(6) 2_556 2_556 ?
As1 O23X Mo2 128.6(10) . 2_556 ?
As1 O23X Mo3 132.4(11) . 2_556 ?
Cu1B N1B H1B 106 . . ?
C2B N1B Cu1B 107(2) . . ?
C2B N1B H1B 106 . . ?
C2B N1B C7B 112(3) . . ?
C7B N1B Cu1B 119(2) . . ?
C7B N1B H1B 106 . . ?
Cu1B N4B H4B 103 . . ?
C3B N4B Cu1B 110.1(19) . . ?
C3B N4B H4B 103 . . ?
C5B N4B Cu1B 121(3) . . ?
C5B N4B H4B 103 . . ?
C5B N4B C3B 114(3) . . ?
N1B C2B H2BA 109.9 . . ?
N1B C2B H2BB 109.9 . . ?
N1B C2B C3B 109(3) . . ?
H2BA C2B H2BB 108.3 . . ?
C3B C2B H2BA 109.9 . . ?
C3B C2B H2BB 109.9 . . ?
N4B C3B C2B 111(3) . . ?
N4B C3B H3BA 109.4 . . ?
N4B C3B H3BB 109.4 . . ?
C2B C3B H3BA 109.4 . . ?
C2B C3B H3BB 109.4 . . ?
H3BA C3B H3BB 108 . . ?
N4B C5B H5BA 108.1 . . ?
N4B C5B H5BB 108.1 . . ?
N4B C5B C6B 117(3) . . ?
H5BA C5B H5BB 107.3 . . ?
C6B C5B H5BA 108.1 . . ?
C6B C5B H5BB 108.1 . . ?
C5B C6B H6BA 108 . . ?
C5B C6B H6BB 108 . . ?
C5B C6B C7B 117(3) . 2_557 ?
H6BA C6B H6BB 107.2 . . ?
C7B C6B H6BA 108 2_557 . ?
C7B C6B H6BB 108 2_557 . ?
N1B C7B C6B 113(3) . 2_557 ?
N1B C7B H7BA 109.1 . . ?
N1B C7B H7BB 109.1 . . ?
C6B C7B H7BA 109.1 2_557 . ?
C6B C7B H7BB 109.1 2_557 . ?
H7BA C7B H7BB 107.8 . . ?
N1A Cu1A N1A 180 2_546 . ?
N4A Cu1A N1A 95.1(13) . 2_546 ?
N4A Cu1A N1A 95.1(13) 2_546 . ?
N4A Cu1A N1A 84.9(13) 2_546 2_546 ?
N4A Cu1A N1A 84.9(13) . . ?
N4A Cu1A N4A 180 . 2_546 ?
Cu1A N1A H1A 105.2 . . ?
C2A N1A Cu1A 108(2) . . ?
C2A N1A H1A 105.2 . . ?
C2A N1A C7A 116(3) . . ?
C7A N1A Cu1A 116(2) . . ?
C7A N1A H1A 105.2 . . ?
Cu1A N4A H4A 105.7 . . ?
C3A N4A Cu1A 110(2) . . ?
C3A N4A H4A 105.7 . . ?
C5A N4A Cu1A 117(2) . . ?
C5A N4A H4A 105.7 . . ?
C5A N4A C3A 112(3) . . ?
N1A C2A H2AA 109.1 . . ?
N1A C2A H2AB 109.1 . . ?
H2AA C2A H2AB 107.8 . . ?
C3A C2A N1A 113(4) . . ?
C3A C2A H2AA 109.1 . . ?
C3A C2A H2AB 109.1 . . ?
N4A C3A H3AA 110.4 . . ?
N4A C3A H3AB 110.4 . . ?
C2A C3A N4A 107(4) . . ?
C2A C3A H3AA 110.4 . . ?
C2A C3A H3AB 110.4 . . ?
H3AA C3A H3AB 108.6 . . ?
N4A C5A H5AA 108 . . ?
N4A C5A H5AB 108 . . ?
H5AA C5A H5AB 107.3 . . ?
C6A C5A N4A 117(3) 2_546 . ?
C6A C5A H5AA 108 2_546 . ?
C6A C5A H5AB 108 2_546 . ?
C5A C6A H6AA 108.6 2_546 . ?
C5A C6A H6AB 108.6 2_546 . ?
C5A C6A C7A 115(3) 2_546 . ?
H6AA C6A H6AB 107.5 . . ?
C7A C6A H6AA 108.6 . . ?
C7A C6A H6AB 108.6 . . ?
N1A C7A C6A 111(3) . . ?
N1A C7A H7AA 109.4 . . ?
N1A C7A H7AB 109.4 . . ?
C6A C7A H7AA 109.4 . . ?
C6A C7A H7AB 109.4 . . ?
H7AA C7A H7AB 108 . . ?
 
loop_
    _geom_torsion_atom_site_label_1
    _geom_torsion_atom_site_label_2
    _geom_torsion_atom_site_label_3
    _geom_torsion_atom_site_label_4
    _geom_torsion
    _geom_torsion_site_symmetry_1
    _geom_torsion_site_symmetry_2
    _geom_torsion_site_symmetry_3
    _geom_torsion_site_symmetry_4
    _geom_torsion_publ_flag
Cu1B N1B C2B C3B 36(3) . . . . ?
Cu1B N1B C7B C6B -52(4) . . . 2_557 ?
Cu1B N4B C3B C2B 31(4) . . . . ?
Cu1B N4B C5B C6B -49(4) . . . . ?
O1A Mo1 O11 Mo3 70.4(11) . . . 2_556 ?
O1A Mo1 O12 Mo2 174.5(13) . . . . ?
O1B Mo1 O1A Cu1B 71.6(17) . . . . ?
O1B Mo1 O11 Mo3 178.3(10) . . . 2_556 ?
O1B Mo1 O12 Mo2 66.4(15) . . . . ?
O1X As1 O12X Mo1 -111.6(13) . . . . ?
O1X As1 O12X Mo2 111.4(13) . . . . ?
O1X As1 O13X Mo1 114.4(14) . . . 2_556 ?
O1X As1 O13X Mo3 -113.0(14) . . . . ?
O1X As1 O23X Mo2 -114.2(12) . . . 2_556 ?
O1X As1 O23X Mo3 118.7(13) . . . 2_556 ?
O2A Mo2 O12 Mo1 -175.6(12) . . . . ?
O2B Mo2 O12 Mo1 -69.4(15) . . . . ?
O3A Mo3 O23 Mo2 71.3(14) . . . . ?
O11 Mo1 O1A Cu1B 172.8(14) . . . . ?
O11 Mo1 O12 Mo2 -60(2) . . . . ?
O11 Mo3 O23 Mo2 -49(2) 2_556 . . . ?
O12 Mo1 O1A Cu1B -32.0(16) . . . . ?
O12 Mo1 O11 Mo3 -55(2) . . . 2_556 ?
O12X Mo1 O1A Cu1B -95(4) . . . . ?
O12X Mo1 O11 Mo3 -92.3(10) . . . 2_556 ?
O12X Mo1 O12 Mo2 -21.3(11) . . . . ?
O12X Mo2 O12 Mo1 20.5(11) . . . . ?
O12X As1 O13X Mo1 -125.6(13) . . . 2_556 ?
O12X As1 O13X Mo3 7.0(15) . . . . ?
O12X As1 O23X Mo2 128.3(11) . . . 2_556 ?
O12X As1 O23X Mo3 1.2(16) . . . 2_556 ?
O3B Mo3 O23 Mo2 176.3(14) . . . . ?
O13X Mo1 O1A Cu1B -111.9(15) 2_556 . . . ?
O13X Mo1 O11 Mo3 -18.3(9) 2_556 . . 2_556 ?
O13X Mo1 O12 Mo2 -95.7(13) 2_556 . . . ?
O13X Mo3 O23 Mo2 -90.5(12) . . . . ?
O13X As1 O12X Mo1 129.6(12) . . . . ?
O13X As1 O12X Mo2 -7.4(15) . . . . ?
O13X As1 O23X Mo2 3.5(15) . . . 2_556 ?
O13X As1 O23X Mo3 -123.6(13) . . . 2_556 ?
O23 Mo2 O12 Mo1 55(2) . . . . ?
O23X Mo2 O12 Mo1 94.7(13) 2_556 . . . ?
O23X Mo3 O23 Mo2 -16.5(11) 2_556 . . . ?
O23X As1 O12X Mo1 3.5(15) . . . . ?
O23X As1 O12X Mo2 -133.5(11) . . . . ?
O23X As1 O13X Mo1 -2.4(16) . . . 2_556 ?
O23X As1 O13X Mo3 130.2(12) . . . . ?
N1B C2B C3B N4B -45(4) . . . . ?
N4B C5B C6B C7B 60(5) . . . 2_557 ?
C2B N1B C7B C6B -178(3) . . . 2_557 ?
C3B N4B C5B C6B 176(3) . . . . ?
C5B N4B C3B C2B 171(3) . . . . ?
C7B N1B C2B C3B 167(3) . . . . ?
Cu1A N1A C2A C3A -34(4) . . . . ?
Cu1A N1A C7A C6A 55(3) . . . . ?
Cu1A N4A C3A C2A -37(4) . . . . ?
Cu1A N4A C5A C6A 54(4) . . . 2_546 ?
N1A C2A C3A N4A 47(5) . . . . ?
C2A N1A C7A C6A -177(3) . . . . ?
C3A N4A C5A C6A -178(3) . . . 2_546 ?
C5A N4A C3A C2A -169(3) . . . . ?
C5A C6A C7A N1A -67(4) 2_546 . . . ?
C7A N1A C2A C3A -166(3) . . . . ?
 
# The following lines are used to test the character set of files sent by
# network email or other means. They are not part of the CIF data set
# abcdefghijklmnopqrstuvwxyzABCDEFGHIJKLMNOPQRSTUVWXYZ0123456789
# !@#$%^&*()_+{}:"~<>?|\-=[];'`,./
 
# END of CIF
